# Supplementary material for: Direct control of CAR T cells through small molecule-regulated antibodies
Source: Nat Commun. 2021 Jan 29;12:710. doi: 10.1038/s41467-020-20671-6 (PMC7846603; doi:10.1038/s41467-020-20671-6)
Supplement: Supplementary file 4 — Source Data [file 41467_2020_20671_MOESM4_ESM.xlsx]

## Sheet: Title
Direct control of CAR T cells through small molecule-regulated antibodies
Spencer Park1,2*, Edward Pascua1*, Kevin C. Lindquist1*, Christopher Kimberlin1,3, Xiaodi Deng1,4, Yvonne S.L. Mak1,5, Zea Melton1,5, Theodore O. Johnson1, Regina Lin1,5, Bijan Boldajipour1,2, Robert T. Abraham1, Jaume Pons1,6, Barbra Johnson Sasu1,5, Thomas J. Van Blarcom1,5**, Javier Chaparro-Riggers1**
1Pfizer
2Currently at Lyell Immunopharma
3Currently at Asher Bio
4Currently at Dren Bio
5Currently at Allogene Therapeutics
6Currently at ALX Oncology
*Equal contribution
**Corresponding authors: javier.chaparro-riggers@pfizer.com, tom.vanblarcom@allogene.com

## Sheet: Figure 1a
	Interaction	n	ka (1/Ms)	kd (1/s)	KD (nM)
	VHH-MTX + MTX	3	3.37E+05 + 7.66E+04	4.38E-03 + 5.60E-04	14 + 3.56
	M2J1-MTX + MTX	6	9.13E+04 + 5.16E+03	1.38E-02 + 5.29E-04	152 + 10.4

## Sheet: Figure 1b
	Interaction	n	ka (1/Ms)	kd (1/s)	KD (nM)
	M2J1-MTX VK1-39 + MTX	1	8.00E+04	2.59E-02	323
	M2J1-MTX VL1-47 + MTX	2	3.94E+04, 3.03E+04	5.99E-02, 5.24E-02	1520, 1730
	M2J1-MTX VK3-20 + MTX	1	N.D.	N.D.	193

## Sheet: Figure 3b
Specific lysis (%)
		Treatment
		Vehicle			MTX
	CAR	54.45	59.39	58.42	40.23	44.91	43.32
	P02_E11	96.52	97.5	97.16	32.02	72.47	52.25
	P03_A01	97.95	99.29	98.77	74.37	45.77	57.07
	P07_C04	38.13	35.75	38.74	-28.47	-24.87	-26.67
	P02_D09	94.92	96.18	95.55	5.88	-10.78	-8.44
	P02_E08	90.99	93.63	96.36	18.76	6.41	13.33
	P03_H04	83.1	95.88	93.24	8.09	1.55	3.32
		P-values
	P02_E11	p<0.0001
	P03_A01	p<0.0001
	P07_C04	p<0.0001
	P02_D09	p<0.0001
	P02_E08	p<0.0001
	P03_H04	p<0.0001

## Sheet: Figure 3d
Left panel
IL-2 in pg/ml	CD33						CD3/CD28
	Vehicle			MTX			Vehicle			MTX
NTD	55.49	63.94	75.22	66.94	48.35	43.86	24815.5	31593.1	26979.3	33009.3	14593	22695.4
CAR	83559.6	90592.3	94849.1	95345.1	80984.2	83836.4	33299.3	39035	36453.8	22690.6	31293.4	25754.3
CondCAR	90083.4	79905.5	77637.2	60.63	170.77	80.84	35008.8	30634.3	34030.9	19893.5	29133.4	18069.6
					p<0.0001
Right panel
IFNg in pg/ml	CD33						CD3/CD28
	Vehicle			MTX			Vehicle			MTX
NTD	550.39	717.58	619.48	662.32	500.64	477.02	190538	141658	158218	166313	149388	130125
CAR	274194	230483	223122	222885	204736	241736	161112	154189	95557.3	98992.2	110789	115672
CondCAR	277495	268483	215517	2209.49	1116.93	1375.02	157490	165048	208475	146439	149862	165343
					p<0.0001

## Sheet: Figure 3e
Fold-proliferation
			NTD			CAR			CondCAR
	CD33	Vehicle	1.58	3.72	3.99	37.87	28.85	23.99	38.51	50.18	44.33
		MTX	1.08	1.55	4.62	29.25	26.87	20.01	2.82	6.52	2.02	p<0.0001
	CD3/CD28	Vehicle	16.88	14.09	8.74	14.65	10.15	13.73	22.53	16.13	21.81
		MTX	9.9	3.75	8.01	7.75	12.12	6.84	15.89	15.54	10.6

## Sheet: Figure 3f
	Top panel
	CondCAR
Specific lysis (%)	Days	Left			Middle left			Middle right			Right
	0	0	0	0	0	0	0	0	0	0	0	0	0
	2	96.81	96.82	96.69	7.89	7.72	7.18	96.84	96.85	96.76	1.29	1.48	1.12
	4	94.07	92.51	92.06	-15.92	-15.08	-18.27	5.07	2.13	3.31	72.48	70.34	71
	Bottom panel
	CAR
Specific lysis (%)	Days	Left			Middle left			Middle right			Right
	0	0	0	0	0	0	0	0	0	0	0	0	0
	2	98.02	98.05	98	94.84	94.68	94.71	97.46	97.51	97.47	96.56	96.49	96.63
	4	83.9	81.59	83.42	85.64	83.97	82.94	84.74	83.62	83.13	87	85.1	84.76

## Sheet: Figure 3g
	Left panel
	Middle panel
	Total flux (p/s/cm^2/sr)
	Days post T cell infusion	NTD (vehicle)					NTD (MTX)					CAR (vehicle)					CAR (MTX)					CondCAR (vehicle)					CondCAR (MTX)
	0	26006980	40936980	22266980	10216980	22366980	38042100	15052100	18742100	35932100	80742100	13839820	20119820	41589820	19449820	39249820	18077710	16057710	24277710	10607710	15347710	30215000	41445000	43285000	50235000	22165000	45083900	27413900	24253900	9631900	27633900
	2	68190000	115000000	19420000	18930000	38830000	54335700	24415700	85525700	24875700	257000000	4625860	5244860	5489860	3256860	2583860	5040230	2293230	5705230	4757230	3080230	9808500	17751500	9921500	5301500	3073500	71909800	67869800	51609800	28729800	91249800
	4	194000000	352000000	170000000	140000000	115000000	156000000	119000000	206000000	199000000	943000000	4914900	41982900	6134900	4917900	4783900	9055570	1595570	9952570	5127570	6667570	4006110	8029110	5168110	2331110	3771110	213000000	170000000	133000000	176000000	293000000
	7	659000000	1480000000	1010000000	576000000	550000000	871000000	399000000	1040000000	949000000	3200000000	7134000	307000000	7532000	16936000	12436000	46305500	6365500	8061500	3648500	12055500	9207300	23501300	35901300	8265300	10661300	40999000	29819000	22139000	18949000	399000000
	10	3060000000	4240000000	2580000000	1680000000	1900000000	2030000000	1310000000	2560000000	2000000000	12300000000	21925000	1060000000	23725000	41255000	23015000	106000000	19569000	51259000	1542000	29829000	37466800	162000000	146000000	12076800	30806800	71414000	224000000	42574000	30354000	201000000
																													p=0.0003
	Right panel
	#CAR+ T cells/ul blood
	Days post T cell infusion	CAR (vehicle)	CAR (MTX)	CondCAR (vehicle)	CondCAR (MTX
	0	5.49481	8.74968	6.17516	8.87292
	2	50.6918	50.5983	27.5631	1.13748
	4	19.4581	11.481	6.89773	3.25086
	7	26.6791	14.2336	14.5468	38.7234
	10	7.27612	5.69343	4.84894	5.53191

## Sheet: Supp Fig 2 Table
scFv	n	ka (1/Ms)	kd (1/s)	KD (nM)
M2J1-scFv (CAA)	6	9.13E+04 ± 5.16E+03	1.38E-02 ± 5.29E-04	152 ± 10.4
M2J1-CAS-scFv	6	N.D.	N.D.	1440 ± 113
M2J1-CAN-scFv	5	N.D.	N.D.	19300 ± 1760
M2J1-CAT-scFv	6	N.D.	N.D.	> 25000
M2J1-CAR-scFv	5	N.D.	N.D.	> 25000

## Sheet: Supp Fig 2 Sensorgram Data
M2J1-scFv (CAA) Sensorgram Data
Run 1; Ch 1; Cy 6; Corr; MTX_1; conc=0.08_X	Run 1; Ch 1; Cy 6; Corr; MTX_1; conc=0.08_Y	Run 1; Ch 1; Cy 7; Corr; MTX_1; conc=0.4_X	Run 1; Ch 1; Cy 7; Corr; MTX_1; conc=0.4_Y	Run 1; Ch 1; Cy 8; Corr; MTX_1; conc=2_X	Run 1; Ch 1; Cy 8; Corr; MTX_1; conc=2_Y	Run 1; Ch 1; Cy 9; Corr; MTX_1; conc=10_X	Run 1; Ch 1; Cy 9; Corr; MTX_1; conc=10_Y	Run 1; Ch 1; Cy 10; Corr; MTX_1; conc=50_X	Run 1; Ch 1; Cy 10; Corr; MTX_1; conc=50_Y	Run 1; Ch 1; Cy 6; Corr; MTX_1; conc=0.08 fitted curve_X	Run 1; Ch 1; Cy 6; Corr; MTX_1; conc=0.08 fitted curve_Y	Run 1; Ch 1; Cy 7; Corr; MTX_1; conc=0.4 fitted curve_X	Run 1; Ch 1; Cy 7; Corr; MTX_1; conc=0.4 fitted curve_Y	Run 1; Ch 1; Cy 8; Corr; MTX_1; conc=2 fitted curve_X	Run 1; Ch 1; Cy 8; Corr; MTX_1; conc=2 fitted curve_Y	Run 1; Ch 1; Cy 9; Corr; MTX_1; conc=10 fitted curve_X	Run 1; Ch 1; Cy 9; Corr; MTX_1; conc=10 fitted curve_Y	Run 1; Ch 1; Cy 10; Corr; MTX_1; conc=50 fitted curve_X	Run 1; Ch 1; Cy 10; Corr; MTX_1; conc=50 fitted curve_Y
-37.5	-0.1385	-37.5	-0.3438	-37.5	-0.2298	-37.4	-0.1983	-37.4	-0.324	-37.5	0	-37.5	0	-37.5	0	-37.4	0	-37.4	0
-37.4	-0.0773985	-37.4	-0.319098	-37.4	-0.320998	-37.3	-0.2009	-37.3	-0.2751	-37.45	0	-37.45	0	-37.45	0	-37.35	0	-37.35	0
-37.3	-0.0661	-37.3	-0.2111	-37.3	-0.3154	-37.2	-0.1863	-37.2	-0.2414	-37.4	0	-37.4	0	-37.4	0	-37.3	0	-37.3	0
-37.2	-0.0540005	-37.2	-0.1691	-37.2	-0.3428	-37.1	-0.1908	-37.1	-0.1921	-37.35	0	-37.35	0	-37.35	0	-37.25	0	-37.25	0
-37.1	-0.0742999	-37.1	-0.1553	-37.1	-0.3419	-37	-0.1887	-37	-0.186	-37.3	0	-37.3	0	-37.3	0	-37.2	0	-37.2	0
-37	-0.0729	-37	-0.1184	-37	-0.3369	-36.9	-0.1857	-36.9	-0.1766	-37.25	0	-37.25	0	-37.25	0	-37.15	0	-37.15	0
-36.9	-0.0931999	-36.9	-0.1281	-36.9	-0.3442	-36.8	-0.1821	-36.8	-0.1496	-37.2	0	-37.2	0	-37.2	0	-37.1	0	-37.1	0
-36.8	-0.0937	-36.8	-0.1333	-36.8	-0.3539	-36.7	-0.1748	-36.7	-0.1455	-37.15	0	-37.15	0	-37.15	0	-37.05	0	-37.05	0
-36.7	-0.0758	-36.7	-0.1314	-36.7	-0.3523	-36.6	-0.1601	-36.6	-0.1543	-37.1	0	-37.1	0	-37.1	0	-37	0	-37	0
-36.6	-0.0724998	-36.6	-0.1305	-36.6	-0.3439	-36.5	-0.1413	-36.5	-0.1492	-37.05	0	-37.05	0	-37.05	0	-36.95	0	-36.95	0
-36.5	-0.0691	-36.5	-0.1261	-36.5	-0.3384	-36.4	-0.1366	-36.4	-0.1412	-37	0	-37	0	-37	0	-36.9	0	-36.9	0
-36.4	-0.0534998	-36.4	-0.1086	-36.4	-0.3293	-36.3	-0.1284	-36.3	-0.1359	-36.95	0	-36.95	0	-36.95	0	-36.85	0	-36.85	0
-36.3	-0.0494	-36.3	-0.1044	-36.3	-0.3219	-36.2	-0.1272	-36.2	-0.1286	-36.9	0	-36.9	0	-36.9	0	-36.8	0	-36.8	0
-36.2	-0.0438998	-36.2	-0.0999998	-36.2	-0.3052	-36.1	-0.1252	-36.1	-0.1219	-36.85	0	-36.85	0	-36.85	0	-36.75	0	-36.75	0
-36.1	-0.0466999	-36.1	-0.0974999	-36.1	-0.2919	-36	-0.1211	-36	-0.108	-36.8	0	-36.8	0	-36.8	0	-36.7	0	-36.7	0
-36	-0.0435	-36	-0.0913	-36	-0.2953	-35.9	-0.1261	-35.9	-0.108	-36.75	0	-36.75	0	-36.75	0	-36.65	0	-36.65	0
-35.9	-0.0453002	-35.9	-0.0998002	-35.9	-0.2927	-35.8	-0.1288	-35.8	-0.1118	-36.7	0	-36.7	0	-36.7	0	-36.6	0	-36.6	0
-35.8	-0.051	-35.8	-0.1056	-35.8	-0.2946	-35.7	-0.1211	-35.7	-0.1104	-36.65	0	-36.65	0	-36.65	0	-36.55	0	-36.55	0
-35.7	-0.0525999	-35.7	-0.1061	-35.7	-0.2903	-35.6	-0.1232	-35.6	-0.1123	-36.6	0	-36.6	0	-36.6	0	-36.5	0	-36.5	0
-35.6	-0.0499998	-35.6	-0.1131	-35.6	-0.2851	-35.5	-0.1175	-35.5	-0.1127	-36.55	0	-36.55	0	-36.55	0	-36.45	0	-36.45	0
-35.5	-0.0466	-35.5	-0.1093	-35.5	-0.2729	-35.4	-0.1047	-35.4	-0.1065	-36.5	0	-36.5	0	-36.5	0	-36.4	0	-36.4	0
-35.4	-0.0414	-35.4	-0.1046	-35.4	-0.2582	-35.3	-0.0984	-35.3	-0.1064	-36.45	0	-36.45	0	-36.45	0	-36.35	0	-36.35	0
-35.3	-0.0414	-35.3	-0.1012	-35.3	-0.2539	-35.2	-0.0943	-35.2	-0.1059	-36.4	0	-36.4	0	-36.4	0	-36.3	0	-36.3	0
-35.2	-0.0401997	-35.2	-0.0960997	-35.2	-0.2535	-35.1	-0.0838999	-35.1	-0.1025	-36.35	0	-36.35	0	-36.35	0	-36.25	0	-36.25	0
-35.1	-0.0346999	-35.1	-0.0866999	-35.1	-0.2454	-35	-0.0906	-35	-0.1086	-36.3	0	-36.3	0	-36.3	0	-36.2	0	-36.2	0
-35	-0.0354	-35	-0.0724	-35	-0.2423	-34.9	-0.0839	-34.9	-0.0988	-36.25	0	-36.25	0	-36.25	0	-36.15	0	-36.15	0
-34.9	-0.0231997	-34.9	-0.0491997	-34.9	-0.2267	-34.8	-0.0809	-34.8	-0.089	-36.2	0	-36.2	0	-36.2	0	-36.1	0	-36.1	0
-34.8	-0.00459999	-34.8	-0.0273	-34.8	-0.2091	-34.7	-0.0851	-34.7	-0.0859	-36.15	0	-36.15	0	-36.15	0	-36.05	0	-36.05	0
-34.7	0.00390005	-34.7	-0.0131	-34.7	-0.1972	-34.6	-0.0860998	-34.6	-0.0885998	-36.1	0	-36.1	0	-36.1	0	-36	0	-36	0
-34.6	0.00930015	-34.6	-0.00539985	-34.6	-0.1906	-34.5	-0.0913	-34.5	-0.0879	-36.05	0	-36.05	0	-36.05	0	-35.95	0	-35.95	0
-34.5	0.0167	-34.5	0.000500012	-34.5	-0.1789	-34.4	-0.091	-34.4	-0.0916	-36	0	-36	0	-36	0	-35.9	0	-35.9	0
-34.4	0.0254002	-34.4	0.00410019	-34.4	-0.1711	-34.3	-0.0917	-34.3	-0.0879	-35.95	0	-35.95	0	-35.95	0	-35.85	0	-35.85	0
-34.3	0.0351	-34.3	0.00389999	-34.3	-0.1631	-34.2	-0.0946	-34.2	-0.0869	-35.9	0	-35.9	0	-35.9	0	-35.8	0	-35.8	0
-34.2	0.0356002	-34.2	-0.0018998	-34.2	-0.1604	-34.1	-0.0953999	-34.1	-0.0812999	-35.85	0	-35.85	0	-35.85	0	-35.75	0	-35.75	0
-34.1	0.0383001	-34.1	-0.0104999	-34.1	-0.163	-34	-0.0933	-34	-0.0753	-35.8	0	-35.8	0	-35.8	0	-35.7	0	-35.7	0
-34	0.0295	-34	-0.0199	-34	-0.1704	-33.9	-0.0876	-33.9	-0.0696	-35.75	0	-35.75	0	-35.75	0	-35.65	0	-35.65	0
-33.9	0.0151001	-33.9	-0.0289999	-33.9	-0.1801	-33.8	-0.0775	-33.8	-0.0703	-35.7	0	-35.7	0	-35.7	0	-35.6	0	-35.6	0
-33.8	0.0023	-33.8	-0.0392	-33.8	-0.1889	-33.7	-0.0728	-33.7	-0.0725	-35.65	0	-35.65	0	-35.65	0	-35.55	0	-35.55	0
-33.7	-0.00959992	-33.7	-0.0568999	-33.7	-0.1971	-33.6	-0.0723999	-33.6	-0.0724999	-35.6	0	-35.6	0	-35.6	0	-35.5	0	-35.5	0
-33.6	-0.0211999	-33.6	-0.0693999	-33.6	-0.1968	-33.5	-0.0728	-33.5	-0.0709	-35.55	0	-35.55	0	-35.55	0	-35.45	0	-35.45	0
-33.5	-0.0287	-33.5	-0.0756	-33.5	-0.1942	-33.4	-0.0763	-33.4	-0.0698	-35.5	0	-35.5	0	-35.5	0	-35.4	0	-35.4	0
-33.4	-0.0348999	-33.4	-0.0858999	-33.4	-0.1964	-33.3	-0.0761	-33.3	-0.064	-35.45	0	-35.45	0	-35.45	0	-35.35	0	-35.35	0
-33.3	-0.0352	-33.3	-0.0903	-33.3	-0.1948	-33.2	-0.0727	-33.2	-0.0651	-35.4	0	-35.4	0	-35.4	0	-35.3	0	-35.3	0
-33.2	-0.0418999	-33.2	-0.0920999	-33.2	-0.1893	-33.1	-0.0709	-33.1	-0.064	-35.35	0	-35.35	0	-35.35	0	-35.25	0	-35.25	0
-33.1	-0.0383	-33.1	-0.09	-33.1	-0.1832	-33	-0.071	-33	-0.0626	-35.3	0	-35.3	0	-35.3	0	-35.2	0	-35.2	0
-33	-0.0383	-33	-0.0886	-33	-0.1854	-32.9	-0.0659	-32.9	-0.0637	-35.25	0	-35.25	0	-35.25	0	-35.15	0	-35.15	0
-32.9	-0.0377	-32.9	-0.0886	-32.9	-0.1831	-32.8	-0.0638	-32.8	-0.0688	-35.2	0	-35.2	0	-35.2	0	-35.1	0	-35.1	0
-32.8	-0.0342	-32.8	-0.0909	-32.8	-0.1882	-32.7	-0.0609	-32.7	-0.0678	-35.15	0	-35.15	0	-35.15	0	-35.05	0	-35.05	0
-32.7	-0.0332999	-32.7	-0.0920999	-32.7	-0.1865	-32.6	-0.0588	-32.6	-0.0649	-35.1	0	-35.1	0	-35.1	0	-35	0	-35	0
-32.6	-0.0293	-32.6	-0.0903	-32.6	-0.1846	-32.5	-0.0602	-32.5	-0.0659	-35.05	0	-35.05	0	-35.05	0	-34.95	0	-34.95	0
-32.5	-0.0306	-32.5	-0.0913	-32.5	-0.1854	-32.4	-0.0627	-32.4	-0.0681	-35	0	-35	0	-35	0	-34.9	0	-34.9	0
-32.4	-0.0308999	-32.4	-0.0935999	-32.4	-0.1852	-32.3	-0.0623	-32.3	-0.0711	-34.95	0	-34.95	0	-34.95	0	-34.85	0	-34.85	0
-32.3	-0.0351	-32.3	-0.0934	-32.3	-0.184	-32.2	-0.0607	-32.2	-0.0714	-34.9	0	-34.9	0	-34.9	0	-34.8	0	-34.8	0
-32.2	-0.0357999	-32.2	-0.0944999	-32.2	-0.1843	-32.1	-0.0598999	-32.1	-0.0740999	-34.85	0	-34.85	0	-34.85	0	-34.75	0	-34.75	0
-32.1	-0.0373999	-32.1	-0.0954999	-32.1	-0.1818	-32	-0.0559	-32	-0.0753	-34.8	0	-34.8	0	-34.8	0	-34.7	0	-34.7	0
-32	-0.0409	-32	-0.0995	-32	-0.1812	-31.9	-0.0602	-31.9	-0.0744	-34.75	0	-34.75	0	-34.75	0	-34.65	0	-34.65	0
-31.9	-0.0453	-31.9	-0.1023	-31.9	-0.1792	-31.8	-0.0668999	-31.8	-0.0743999	-34.7	0	-34.7	0	-34.7	0	-34.6	0	-34.6	0
-31.8	-0.0485999	-31.8	-0.1011	-31.8	-0.1787	-31.7	-0.0653	-31.7	-0.0748	-34.65	0	-34.65	0	-34.65	0	-34.55	0	-34.55	0
-31.7	-0.0496	-31.7	-0.0982	-31.7	-0.1762	-31.6	-0.0683	-31.6	-0.0758	-34.6	0	-34.6	0	-34.6	0	-34.5	0	-34.5	0
-31.6	-0.0523	-31.6	-0.0942	-31.6	-0.1744	-31.5	-0.0753	-31.5	-0.0779	-34.55	0	-34.55	0	-34.55	0	-34.45	0	-34.45	0
-31.5	-0.0501999	-31.5	-0.0902999	-31.5	-0.1773	-31.4	-0.0725998	-31.4	-0.0753998	-34.5	0	-34.5	0	-34.5	0	-34.4	0	-34.4	0
-31.4	-0.0444996	-31.4	-0.0816996	-31.4	-0.1721	-31.3	-0.0676999	-31.3	-0.0695999	-34.45	0	-34.45	0	-34.45	0	-34.35	0	-34.35	0
-31.3	-0.0299999	-31.3	-0.0709999	-31.3	-0.158	-31.2	-0.0661	-31.2	-0.0636	-34.4	0	-34.4	0	-34.4	0	-34.3	0	-34.3	0
-31.2	-0.0206999	-31.2	-0.0626999	-31.2	-0.1484	-31.1	-0.0691	-31.1	-0.0653	-34.35	0	-34.35	0	-34.35	0	-34.25	0	-34.25	0
-31.1	-0.0121999	-31.1	-0.0552999	-31.1	-0.1407	-31	-0.0721	-31	-0.0615	-34.3	0	-34.3	0	-34.3	0	-34.2	0	-34.2	0
-31	0.00399998	-31	-0.0481	-31	-0.1313	-30.9	-0.0797999	-30.9	-0.0623999	-34.25	0	-34.25	0	-34.25	0	-34.15	0	-34.15	0
-30.9	0.00920014	-30.9	-0.0487999	-30.9	-0.1309	-30.8	-0.083	-30.8	-0.045	-34.2	0	-34.2	0	-34.2	0	-34.1	0	-34.1	0
-30.8	0.0166	-30.8	-0.0461	-30.8	-0.1311	-30.7	-0.0889	-30.7	-0.0351	-34.15	0	-34.15	0	-34.15	0	-34.05	0	-34.05	0
-30.7	0.0166	-30.7	-0.0434	-30.7	-0.1342	-30.6	-0.0998	-30.6	-0.0376	-34.1	0	-34.1	0	-34.1	0	-34	0	-34	0
-30.6	0.0092	-30.6	-0.0484	-30.6	-0.148	-30.5	-0.1008	-30.5	-0.037	-34.05	0	-34.05	0	-34.05	0	-33.95	0	-33.95	0
-30.5	0.00409994	-30.5	-0.0511001	-30.5	-0.1592	-30.4	-0.1032	-30.4	-0.0396	-34	0	-34	0	-34	0	-33.9	0	-33.9	0
-30.4	-0.00769999	-30.4	-0.0551	-30.4	-0.1659	-30.3	-0.0967	-30.3	-0.0402	-33.95	0	-33.95	0	-33.95	0	-33.85	0	-33.85	0
-30.3	-0.00739997	-30.3	-0.0542	-30.3	-0.1701	-30.2	-0.0898	-30.2	-0.0366	-33.9	0	-33.9	0	-33.9	0	-33.8	0	-33.8	0
-30.2	-0.0173	-30.2	-0.0631	-30.2	-0.1717	-30.1	-0.0905	-30.1	-0.0346	-33.85	0	-33.85	0	-33.85	0	-33.75	0	-33.75	0
-30.1	-0.0209	-30.1	-0.0589	-30.1	-0.1717	-30	-0.0828	-30	-0.0337	-33.8	0	-33.8	0	-33.8	0	-33.7	0	-33.7	0
-30	-0.0121	-30	-0.0591	-30	-0.1594	-29.9	-0.0793001	-29.9	-0.0304001	-33.75	0	-33.75	0	-33.75	0	-33.65	0	-33.65	0
-29.9	-0.00590015	-29.9	-0.0579002	-29.9	-0.1515	-29.8	-0.0794	-29.8	-0.0269	-33.7	0	-33.7	0	-33.7	0	-33.6	0	-33.6	0
-29.8	-0.00750002	-29.8	-0.0558	-29.8	-0.1464	-29.7	-0.0769	-29.7	-0.0245	-33.65	0	-33.65	0	-33.65	0	-33.55	0	-33.55	0
-29.7	-0.00479993	-29.7	-0.0531999	-29.7	-0.14	-29.6	-0.0669	-29.6	-0.0271	-33.6	0	-33.6	0	-33.6	0	-33.5	0	-33.5	0
-29.6	0.00780004	-29.6	-0.0495	-29.6	-0.1347	-29.5	-0.0491	-29.5	-0.0328	-33.55	0	-33.55	0	-33.55	0	-33.45	0	-33.45	0
-29.5	0.018	-29.5	-0.0425	-29.5	-0.137	-29.4	-0.0428001	-29.4	-0.0373001	-33.5	0	-33.5	0	-33.5	0	-33.4	0	-33.4	0
-29.4	0.0227999	-29.4	-0.0456001	-29.4	-0.1381	-29.3	-0.0458	-29.3	-0.0466	-33.45	0	-33.45	0	-33.45	0	-33.35	0	-33.35	0
-29.3	0.0266	-29.3	-0.0483	-29.3	-0.1474	-29.2	-0.0539	-29.2	-0.0585	-33.4	0	-33.4	0	-33.4	0	-33.3	0	-33.3	0
-29.2	0.0288	-29.2	-0.0495	-29.2	-0.1554	-29.1	-0.0602	-29.1	-0.0682	-33.35	0	-33.35	0	-33.35	0	-33.25	0	-33.25	0
-29.1	0.0347	-29.1	-0.0508	-29.1	-0.1688	-29	-0.0671	-29	-0.0737	-33.3	0	-33.3	0	-33.3	0	-33.2	0	-33.2	0
-29	0.0369	-29	-0.0543	-29	-0.1795	-28.9	-0.0727999	-28.9	-0.0749999	-33.25	0	-33.25	0	-33.25	0	-33.15	0	-33.15	0
-28.9	0.0322001	-28.9	-0.0549999	-28.9	-0.1791	-28.8	-0.0706	-28.8	-0.0718	-33.2	0	-33.2	0	-33.2	0	-33.1	0	-33.1	0
-28.8	0.0323	-28.8	-0.0515	-28.8	-0.1757	-28.7	-0.0707	-28.7	-0.0662	-33.15	0	-33.15	0	-33.15	0	-33.05	0	-33.05	0
-28.7	0.0283999	-28.7	-0.0533001	-28.7	-0.1776	-28.6	-0.0778	-28.6	-0.0664	-33.1	0	-33.1	0	-33.1	0	-33	0	-33	0
-28.6	0.0272	-28.6	-0.0562	-28.6	-0.1824	-28.5	-0.0838	-28.5	-0.0681	-33.05	0	-33.05	0	-33.05	0	-32.95	0	-32.95	0
-28.5	0.0279	-28.5	-0.0551	-28.5	-0.19	-28.4	-0.0885	-28.4	-0.0717	-33	0	-33	0	-33	0	-32.9	0	-32.9	0
-28.4	0.0248001	-28.4	-0.0549999	-28.4	-0.1893	-28.3	-0.0848	-28.3	-0.0702	-32.95	0	-32.95	0	-32.95	0	-32.85	0	-32.85	0
-28.3	0.0253	-28.3	-0.0547	-28.3	-0.1901	-28.2	-0.0883	-28.2	-0.0723	-32.9	0	-32.9	0	-32.9	0	-32.8	0	-32.8	0
-28.2	0.0264999	-28.2	-0.0532001	-28.2	-0.1896	-28.1	-0.0964	-28.1	-0.0754	-32.85	0	-32.85	0	-32.85	0	-32.75	0	-32.75	0
-28.1	0.0243	-28.1	-0.056	-28.1	-0.1893	-28	-0.0992	-28	-0.075	-32.8	0	-32.8	0	-32.8	0	-32.7	0	-32.7	0
-28	0.0261001	-28	-0.0555999	-28	-0.1893	-27.9	-0.0945	-27.9	-0.066	-32.75	0	-32.75	0	-32.75	0	-32.65	0	-32.65	0
-27.9	0.0320001	-27.9	-0.0551999	-27.9	-0.1851	-27.8	-0.0911999	-27.8	-0.0569999	-32.7	0	-32.7	0	-32.7	0	-32.6	0	-32.6	0
-27.8	0.0471001	-27.8	-0.0540999	-27.8	-0.1788	-27.7	-0.0827	-27.7	-0.0521	-32.65	0	-32.65	0	-32.65	0	-32.55	0	-32.55	0
-27.7	0.056	-27.7	-0.0506	-27.7	-0.1701	-27.6	-0.0759	-27.6	-0.0517	-32.6	0	-32.6	0	-32.6	0	-32.5	0	-32.5	0
-27.6	0.0646001	-27.6	-0.0545999	-27.6	-0.1642	-27.5	-0.0729	-27.5	-0.048	-32.55	0	-32.55	0	-32.55	0	-32.45	0	-32.45	0
-27.5	0.0693	-27.5	-0.0579	-27.5	-0.1556	-27.4	-0.0660999	-27.4	-0.0404999	-32.5	0	-32.5	0	-32.5	0	-32.4	0	-32.4	0
-27.4	0.0669001	-27.4	-0.0661999	-27.4	-0.1525	-27.3	-0.0629	-27.3	-0.0301	-32.45	0	-32.45	0	-32.45	0	-32.35	0	-32.35	0
-27.3	0.0631	-27.3	-0.0723	-27.3	-0.1501	-27.2	-0.0633	-27.2	-0.0221	-32.4	0	-32.4	0	-32.4	0	-32.3	0	-32.3	0
-27.2	0.0538	-27.2	-0.0711	-27.2	-0.1538	-27.1	-0.0636	-27.1	-0.0195	-32.35	0	-32.35	0	-32.35	0	-32.25	0	-32.25	0
-27.1	0.0456	-27.1	-0.074	-27.1	-0.162	-27	-0.0647	-27	-0.0166	-32.3	0	-32.3	0	-32.3	0	-32.2	0	-32.2	0
-27	0.0353	-27	-0.0765	-27	-0.1698	-26.9	-0.0665	-26.9	-0.0211	-32.25	0	-32.25	0	-32.25	0	-32.15	0	-32.15	0
-26.9	0.0304	-26.9	-0.0774	-26.9	-0.1755	-26.8	-0.0638	-26.8	-0.0391	-32.2	0	-32.2	0	-32.2	0	-32.1	0	-32.1	0
-26.8	0.0232	-26.8	-0.0801	-26.8	-0.1745	-26.7	-0.0603	-26.7	-0.0322	-32.15	0	-32.15	0	-32.15	0	-32.05	0	-32.05	0
-26.7	0.0200001	-26.7	-0.0789999	-26.7	-0.17	-26.6	-0.0594	-26.6	-0.0304	-32.1	0	-32.1	0	-32.1	0	-32	0	-32	0
-26.6	0.0229	-26.6	-0.0742	-26.6	-0.1665	-26.5	-0.0552	-26.5	-0.032	-32.05	0	-32.05	0	-32.05	0	-31.95	0	-31.95	0
-26.5	0.0291001	-26.5	-0.0782999	-26.5	-0.1579	-26.4	-0.0475	-26.4	-0.0297	-32	0	-32	0	-32	0	-31.9	0	-31.9	0
-26.4	0.0384	-26.4	-0.0752	-26.4	-0.1543	-26.3	-0.0495	-26.3	-0.0257	-31.95	0	-31.95	0	-31.95	0	-31.85	0	-31.85	0
-26.3	0.0434	-26.3	-0.0722	-26.3	-0.1447	-26.2	-0.0411	-26.2	-0.0186	-31.9	0	-31.9	0	-31.9	0	-31.8	0	-31.8	0
-26.2	0.0467001	-26.2	-0.0734999	-26.2	-0.1321	-26.1	-0.0374	-26.1	-0.0184	-31.85	0	-31.85	0	-31.85	0	-31.75	0	-31.75	0
-26.1	0.0549	-26.1	-0.0742	-26.1	-0.1215	-26	-0.0383	-26	-0.0186	-31.8	0	-31.8	0	-31.8	0	-31.7	0	-31.7	0
-26	0.0615	-26	-0.0711	-26	-0.1187	-25.9	-0.0382	-25.9	-0.0181	-31.75	0	-31.75	0	-31.75	0	-31.65	0	-31.65	0
-25.9	0.0684	-25.9	-0.0771	-25.9	-0.1157	-25.8	-0.0259	-25.8	-0.0198	-31.7	0	-31.7	0	-31.7	0	-31.6	0	-31.6	0
-25.8	0.0692	-25.8	-0.0772	-25.8	-0.1111	-25.7	-0.0151	-25.7	-0.0257	-31.65	0	-31.65	0	-31.65	0	-31.55	0	-31.55	0
-25.7	0.0649	-25.7	-0.0733	-25.7	-0.1134	-25.6	-0.0115	-25.6	-0.0328	-31.6	0	-31.6	0	-31.6	0	-31.5	0	-31.5	0
-25.6	0.061	-25.6	-0.0767	-25.6	-0.1212	-25.5	-0.0094	-25.5	-0.0366	-31.55	0	-31.55	0	-31.55	0	-31.45	0	-31.45	0
-25.5	0.0539001	-25.5	-0.0831999	-25.5	-0.13	-25.4	-0.00469987	-25.4	-0.0334999	-31.5	0	-31.5	0	-31.5	0	-31.4	0	-31.4	0
-25.4	0.0559002	-25.4	-0.0807998	-25.4	-0.128	-25.3	-0.0102	-25.3	-0.0252	-31.45	0	-31.45	0	-31.45	0	-31.35	0	-31.35	0
-25.3	0.0586	-25.3	-0.0733	-25.3	-0.1272	-25.2	-0.0144	-25.2	-0.0249	-31.4	0	-31.4	0	-31.4	0	-31.3	0	-31.3	0
-25.2	0.0538	-25.2	-0.0757	-25.2	-0.1329	-25.1	-0.0161	-25.1	-0.0252	-31.35	0	-31.35	0	-31.35	0	-31.25	0	-31.25	0
-25.1	0.047	-25.1	-0.0783	-25.1	-0.1344	-25	-0.0193	-25	-0.0249	-31.3	0	-31.3	0	-31.3	0	-31.2	0	-31.2	0
-25	0.037	-25	-0.0791	-25	-0.1414	-24.9	-0.0206	-24.9	-0.0263	-31.25	0	-31.25	0	-31.25	0	-31.15	0	-31.15	0
-24.9	0.0318001	-24.9	-0.0829999	-24.9	-0.1454	-24.8	-0.0203999	-24.8	-0.0234999	-31.2	0	-31.2	0	-31.2	0	-31.1	0	-31.1	0
-24.8	0.0292001	-24.8	-0.0819999	-24.8	-0.1463	-24.7	-0.0187	-24.7	-0.0227	-31.15	0	-31.15	0	-31.15	0	-31.05	0	-31.05	0
-24.7	0.0262001	-24.7	-0.0785999	-24.7	-0.1455	-24.6	-0.0123	-24.6	-0.023	-31.1	0	-31.1	0	-31.1	0	-31	0	-31	0
-24.6	0.0242001	-24.6	-0.0734999	-24.6	-0.1447	-24.5	-0.0088	-24.5	-0.0226	-31.05	0	-31.05	0	-31.05	0	-30.95	0	-30.95	0
-24.5	0.0226	-24.5	-0.0743	-24.5	-0.1387	-24.4	-0.00629994	-24.4	-0.0253999	-31	0	-31	0	-31	0	-30.9	0	-30.9	0
-24.4	0.0146001	-24.4	-0.0726999	-24.4	-0.1334	-24.3	-0.00129996	-24.3	-0.0285	-30.95	0	-30.95	0	-30.95	0	-30.85	0	-30.85	0
-24.3	0.0129	-24.3	-0.0697	-24.3	-0.1339	-24.2	0.0022	-24.2	-0.0238	-30.9	0	-30.9	0	-30.9	0	-30.8	0	-30.8	0
-24.2	0.0110001	-24.2	-0.0686999	-24.2	-0.1358	-24.1	0.00339999	-24.1	-0.0253	-30.85	0	-30.85	0	-30.85	0	-30.75	0	-30.75	0
-24.1	0.0107	-24.1	-0.0662	-24.1	-0.1369	-24	0.0056	-24	-0.0283	-30.8	0	-30.8	0	-30.8	0	-30.7	0	-30.7	0
-24	0.00820005	-24	-0.0637	-24	-0.1398	-23.9	0.00520003	-23.9	-0.0332	-30.75	0	-30.75	0	-30.75	0	-30.65	0	-30.65	0
-23.9	0.00930007	-23.9	-0.0599999	-23.9	-0.1415	-23.8	0.00579997	-23.8	-0.0389	-30.7	0	-30.7	0	-30.7	0	-30.6	0	-30.6	0
-23.8	0.00889997	-23.8	-0.0619	-23.8	-0.1389	-23.7	0.0052	-23.7	-0.0472	-30.65	0	-30.65	0	-30.65	0	-30.55	0	-30.55	0
-23.7	0.0079	-23.7	-0.0625	-23.7	-0.1461	-23.6	0.0076	-23.6	-0.0505	-30.6	0	-30.6	0	-30.6	0	-30.5	0	-30.5	0
-23.6	0.00770003	-23.6	-0.0654	-23.6	-0.1493	-23.5	0.0082	-23.5	-0.0515	-30.55	0	-30.55	0	-30.55	0	-30.45	0	-30.45	0
-23.5	0.00570003	-23.5	-0.0623	-23.5	-0.147	-23.4	0.00870002	-23.4	-0.0521	-30.5	0	-30.5	0	-30.5	0	-30.4	0	-30.4	0
-23.4	0.000300035	-23.4	-0.065	-23.4	-0.1468	-23.3	0.00960004	-23.3	-0.0541	-30.45	0	-30.45	0	-30.45	0	-30.35	0	-30.35	0
-23.3	-0.00619996	-23.3	-0.0659	-23.3	-0.154	-23.2	0.0105	-23.2	-0.0536	-30.4	0	-30.4	0	-30.4	0	-30.3	0	-30.3	0
-23.2	-0.0114	-23.2	-0.065	-23.2	-0.1567	-23.1	0.0122	-23.1	-0.0549	-30.35	0	-30.35	0	-30.35	0	-30.25	0	-30.25	0
-23.1	-0.0147	-23.1	-0.0674	-23.1	-0.1573	-23	0.013	-23	-0.0573	-30.3	0	-30.3	0	-30.3	0	-30.2	0	-30.2	0
-23	-0.0157999	-23	-0.0640999	-23	-0.1537	-22.9	0.0141	-22.9	-0.0561	-30.25	0	-30.25	0	-30.25	0	-30.15	0	-30.15	0
-22.9	-0.00979991	-22.9	-0.0571999	-22.9	-0.1516	-22.8	0.0109	-22.8	-0.0541	-30.2	0	-30.2	0	-30.2	0	-30.1	0	-30.1	0
-22.8	-0.00870001	-22.8	-0.0523	-22.8	-0.1448	-22.7	0.0101	-22.7	-0.0583	-30.15	0	-30.15	0	-30.15	0	-30.05	0	-30.05	0
-22.7	-0.00850006	-22.7	-0.0521001	-22.7	-0.1458	-22.6	0.00729999	-22.6	-0.0692	-30.1	0	-30.1	0	-30.1	0	-30	0	-30	0
-22.6	-0.0116001	-22.6	-0.0579001	-22.6	-0.1529	-22.5	0.0052	-22.5	-0.077	-30.05	0	-30.05	0	-30.05	0	-29.95	0	-29.95	0
-22.5	-0.00440008	-22.5	-0.0664001	-22.5	-0.1465	-22.4	0.0042001	-22.4	-0.0833999	-30	0	-30	0	-30	0	-29.9	0	-29.9	0
-22.4	-0.0029998	-22.4	-0.0802998	-22.4	-0.1516	-22.3	0.0153001	-22.3	-0.0726999	-29.95	0	-29.95	0	-29.95	0	-29.85	0	-29.85	0
-22.3	0.00580006	-22.3	-0.0881999	-22.3	-0.1487	-22.2	0.0243	-22.2	-0.0642	-29.9	0	-29.9	0	-29.9	0	-29.8	0	-29.8	0
-22.2	0.00800008	-22.2	-0.0784999	-22.2	-0.1474	-22.1	0.0292	-22.1	-0.0626	-29.85	0	-29.85	0	-29.85	0	-29.75	0	-29.75	0
-22.1	0.0104999	-22.1	-0.0720001	-22.1	-0.149	-22	0.0221	-22	-0.0701	-29.8	0	-29.8	0	-29.8	0	-29.7	0	-29.7	0
-22	0.0049998	-22	-0.0705002	-22	-0.1412	-21.9	0.0119998	-21.9	-0.0762002	-29.75	0	-29.75	0	-29.75	0	-29.65	0	-29.65	0
-21.9	-0.00540033	-21.9	-0.0661003	-21.9	-0.1422	-21.8	0.00839999	-21.8	-0.0768	-29.7	0	-29.7	0	-29.7	0	-29.6	0	-29.6	0
-21.8	-0.00880001	-21.8	-0.0618	-21.8	-0.1476	-21.7	0.0142	-21.7	-0.0716	-29.65	0	-29.65	0	-29.65	0	-29.55	0	-29.55	0
-21.7	-0.0055	-21.7	-0.0544	-21.7	-0.1528	-21.6	0.0215	-21.6	-0.0668	-29.6	0	-29.6	0	-29.6	0	-29.5	0	-29.5	0
-21.6	-0.00379998	-21.6	-0.0533	-21.6	-0.1557	-21.5	0.0212	-21.5	-0.0663	-29.55	0	-29.55	0	-29.55	0	-29.45	0	-29.45	0
-21.5	0.00109965	-21.5	-0.0461003	-21.5	-0.1583	-21.4	0.00679988	-21.4	-0.0841001	-29.5	0	-29.5	0	-29.5	0	-29.4	0	-29.4	0
-21.4	-0.00940024	-21.4	-0.0599002	-21.4	-0.1798	-21.3	0.00149984	-21.3	-0.0892002	-29.45	0	-29.45	0	-29.45	0	-29.35	0	-29.35	0
-21.3	-0.00760016	-21.3	-0.0660002	-21.3	-0.1899	-21.2	-0.0147	-21.2	-0.1005	-29.4	0	-29.4	0	-29.4	0	-29.3	0	-29.3	0
-21.2	-0.00680032	-21.2	-0.0704003	-21.2	-0.1965	-21.1	-0.0358	-21.1	-0.112	-29.35	0	-29.35	0	-29.35	0	-29.25	0	-29.25	0
-21.1	-0.0108004	-21.1	-0.0920004	-21.1	-0.2148	-21	-0.0614	-21	-0.1415	-29.3	0	-29.3	0	-29.3	0	-29.2	0	-29.2	0
-21	-0.0208002	-21	-0.1163	-21	-0.2347	-20.9	-0.0688005	-20.9	-0.1523	-29.25	0	-29.25	0	-29.25	0	-29.15	0	-29.15	0
-20.9	-0.024401	-20.9	-0.120201	-20.9	-0.240301	-20.8	-0.0939003	-20.8	-0.1754	-29.2	0	-29.2	0	-29.2	0	-29.1	0	-29.1	0
-20.8	-0.0453003	-20.8	-0.1439	-20.8	-0.2597	-20.7	-0.1038	-20.7	-0.191	-29.15	0	-29.15	0	-29.15	0	-29.05	0	-29.05	0
-20.7	-0.0581002	-20.7	-0.1579	-20.7	-0.2697	-20.6	-0.1011	-20.6	-0.1944	-29.1	0	-29.1	0	-29.1	0	-29	0	-29	0
-20.6	-0.0643998	-20.6	-0.1568	-20.6	-0.2732	-20.5	-0.0761	-20.5	-0.1802	-29.05	0	-29.05	0	-29.05	0	-28.95	0	-28.95	0
-20.5	-0.0612997	-20.5	-0.1326	-20.5	-0.2509	-20.4	-0.0443	-20.4	-0.1564	-29	0	-29	0	-29	0	-28.9	0	-28.9	0
-20.4	-0.0559999	-20.4	-0.107	-20.4	-0.2266	-20.3	-0.0286	-20.3	-0.1488	-28.95	0	-28.95	0	-28.95	0	-28.85	0	-28.85	0
-20.3	-0.0605	-20.3	-0.092	-20.3	-0.2182	-20.2	-0.0131	-20.2	-0.1458	-28.9	0	-28.9	0	-28.9	0	-28.8	0	-28.8	0
-20.2	-0.0673999	-20.2	-0.0791999	-20.2	-0.2154	-20.1	0.00260001	-20.1	-0.1426	-28.85	0	-28.85	0	-28.85	0	-28.75	0	-28.75	0
-20.1	-0.0749	-20.1	-0.0687	-20.1	-0.2115	-20	9.99855e-05	-20	-0.1589	-28.8	0	-28.8	0	-28.8	0	-28.7	0	-28.7	0
-20	-0.0834998	-20	-0.0682998	-20	-0.2184	-19.9	0.00570024	-19.9	-0.1656	-28.75	0	-28.75	0	-28.75	0	-28.65	0	-28.65	0
-19.9	-0.0806995	-19.9	-0.0634995	-19.9	-0.2274	-19.8	0.00920028	-19.8	-0.1731	-28.7	0	-28.7	0	-28.7	0	-28.6	0	-28.6	0
-19.8	-0.0750997	-19.8	-0.0626997	-19.8	-0.2374	-19.7	0.00469999	-19.7	-0.1706	-28.65	0	-28.65	0	-28.65	0	-28.55	0	-28.55	0
-19.7	-0.0530994	-19.7	-0.0638994	-19.7	-0.233999	-19.6	0.0111	-19.6	-0.1294	-28.6	0	-28.6	0	-28.6	0	-28.5	0	-28.5	0
-19.6	-0.0145997	-19.6	-0.0506997	-19.6	-0.2122	-19.5	0.0105	-19.5	-0.1066	-28.55	0	-28.55	0	-28.55	0	-28.45	0	-28.45	0
-19.5	0.00970007	-19.5	-0.0560999	-19.5	-0.1956	-19.4	-0.00359993	-19.4	-0.1036	-28.5	0	-28.5	0	-28.5	0	-28.4	0	-28.4	0
-19.4	0.0307002	-19.4	-0.0631998	-19.4	-0.188	-19.3	0.000100349	-19.3	-0.0948997	-28.45	0	-28.45	0	-28.45	0	-28.35	0	-28.35	0
-19.3	0.0411003	-19.3	-0.0550997	-19.3	-0.1754	-19.2	0.0185	-19.2	-0.0666	-28.4	0	-28.4	0	-28.4	0	-28.3	0	-28.3	0
-19.2	0.0649	-19.2	-0.0381	-19.2	-0.1425	-19.1	0.0131	-19.1	-0.056	-28.35	0	-28.35	0	-28.35	0	-28.25	0	-28.25	0
-19.1	0.0629003	-19.1	-0.0446997	-19.1	-0.1317	-19	0.0309	-19	-0.0263	-28.3	0	-28.3	0	-28.3	0	-28.2	0	-28.2	0
-19	0.0824002	-19	-0.0244998	-19	-0.1054	-18.9	0.0456001	-18.9	-0.00769991	-28.25	0	-28.25	0	-28.25	0	-28.15	0	-28.15	0
-18.9	0.0878002	-18.9	-0.00919984	-18.9	-0.0958998	-18.8	0.062	-18.8	-0.00150003	-28.2	0	-28.2	0	-28.2	0	-28.1	0	-28.1	0
-18.8	0.0938	-18.8	0.00509997	-18.8	-0.091	-18.7	0.078	-18.7	-0.0045	-28.15	0	-28.15	0	-28.15	0	-28.05	0	-28.05	0
-18.7	0.0926001	-18.7	0.0137001	-18.7	-0.0887999	-18.6	0.0972	-18.6	-0.0037	-28.1	0	-28.1	0	-28.1	0	-28	0	-28	0
-18.6	0.1022	-18.6	0.0238998	-18.6	-0.0885002	-18.5	0.0947	-18.5	-0.0261	-28.05	0	-28.05	0	-28.05	0	-27.95	0	-27.95	0
-18.5	0.0931	-18.5	0.0132	-18.5	-0.1051	-18.4	0.1063	-18.4	-0.0185999	-28	0	-28	0	-28	0	-27.9	0	-27.9	0
-18.4	0.0861002	-18.4	0.0179002	-18.4	-0.1146	-18.3	0.113	-18.3	-0.0111998	-27.95	0	-27.95	0	-27.95	0	-27.85	0	-27.85	0
-18.3	0.0902002	-18.3	0.0273002	-18.3	-0.1157	-18.2	0.1155	-18.2	0.0058	-27.9	0	-27.9	0	-27.9	0	-27.8	0	-27.8	0
-18.2	0.1017	-18.2	0.0489002	-18.2	-0.0947998	-18.1	0.1077	-18.1	0.0207	-27.85	0	-27.85	0	-27.85	0	-27.75	0	-27.75	0
-18.1	0.1155	-18.1	0.0567999	-18.1	-0.0757001	-18	0.0965	-18	0.0248	-27.8	0	-27.8	0	-27.8	0	-27.7	0	-27.7	0
-18	0.1147	-18	0.0398997	-18	-0.0582003	-17.9	0.0775995	-17.9	0.0186995	-27.75	0	-27.75	0	-27.75	0	-27.65	0	-27.65	0
-17.9	0.0960991	-17.9	0.0031991	-17.9	-0.0692009	-17.8	0.0627996	-17.8	-0.000400426	-27.7	0	-27.7	0	-27.7	0	-27.6	0	-27.6	0
-17.8	0.0752996	-17.8	-0.0260004	-17.8	-0.1053	-17.7	0.0442	-17.7	-0.0319	-27.65	0	-27.65	0	-27.65	0	-27.55	0	-27.55	0
-17.7	0.0561997	-17.7	-0.0524003	-17.7	-0.1473	-17.6	0.0276	-17.6	-0.0577	-27.6	0	-27.6	0	-27.6	0	-27.5	0	-27.5	0
-17.6	0.0412998	-17.6	-0.0657002	-17.6	-0.183	-17.5	0.0231	-17.5	-0.0802	-27.55	0	-27.55	0	-27.55	0	-27.45	0	-27.45	0
-17.5	0.0212997	-17.5	-0.0813003	-17.5	-0.1971	-17.4	0.00709935	-17.4	-0.100101	-27.5	0	-27.5	0	-27.5	0	-27.4	0	-27.4	0
-17.4	-0.0111013	-17.4	-0.103901	-17.4	-0.205901	-17.3	-0.0375006	-17.3	-0.131701	-27.45	0	-27.45	0	-27.45	0	-27.35	0	-27.35	0
-17.3	-0.0663006	-17.3	-0.148401	-17.3	-0.242701	-17.2	-0.0835	-17.2	-0.1657	-27.4	0	-27.4	0	-27.4	0	-27.3	0	-27.3	0
-17.2	-0.1093	-17.2	-0.1894	-17.2	-0.2824	-17.1	-0.1097	-17.1	-0.1972	-27.35	0	-27.35	0	-27.35	0	-27.25	0	-27.25	0
-17.1	-0.138201	-17.1	-0.218201	-17.1	-0.312901	-17	-0.1666	-17	-0.2467	-27.3	0	-27.3	0	-27.3	0	-27.2	0	-27.2	0
-17	-0.1867	-17	-0.2724	-17	-0.3746	-16.9	-0.1757	-16.9	-0.2552	-27.25	0	-27.25	0	-27.25	0	-27.15	0	-27.15	0
-16.9	-0.1961	-16.9	-0.2824	-16.9	-0.3977	-16.8	-0.1754	-16.8	-0.2502	-27.2	0	-27.2	0	-27.2	0	-27.1	0	-27.1	0
-16.8	-0.191	-16.8	-0.2695	-16.8	-0.3928	-16.7	-0.1594	-16.7	-0.2409	-27.15	0	-27.15	0	-27.15	0	-27.05	0	-27.05	0
-16.7	-0.1841	-16.7	-0.2538	-16.7	-0.3831	-16.6	-0.1252	-16.6	-0.2245	-27.1	0	-27.1	0	-27.1	0	-27	0	-27	0
-16.6	-0.170199	-16.6	-0.221899	-16.6	-0.365699	-16.5	-0.0616	-16.5	-0.167	-27.05	0	-27.05	0	-27.05	0	-26.95	0	-26.95	0
-16.5	-0.110099	-16.5	-0.155399	-16.5	-0.297599	-16.4	-0.0107991	-16.4	-0.110399	-27	0	-27	0	-27	0	-26.9	0	-26.9	0
-16.4	-0.0456981	-16.4	-0.102098	-16.4	-0.223298	-16.3	0.0266009	-16.3	-0.0374991	-26.95	0	-26.95	0	-26.95	0	-26.85	0	-26.85	0
-16.3	0.0112009	-16.3	-0.0636991	-16.3	-0.152799	-16.2	0.0644	-16.2	0.0237	-26.9	0	-26.9	0	-26.9	0	-26.8	0	-26.8	0
-16.2	0.0579009	-16.2	-0.0271991	-16.2	-0.0954991	-16.1	0.122	-16.1	0.0797	-26.85	0	-26.85	0	-26.85	0	-26.75	0	-26.75	0
-16.1	0.1187	-16.1	0.0332004	-16.1	-0.0591996	-16	0.1668	-16	0.0867	-26.8	0	-26.8	0	-26.8	0	-26.7	0	-26.7	0
-16	0.1396	-16	0.0716	-16	-0.0327	-15.9	0.1443	-15.9	0.0813998	-26.75	0	-26.75	0	-26.75	0	-26.65	0	-26.65	0
-15.9	0.1258	-15.9	0.0502995	-15.9	-0.0632005	-15.8	0.1165	-15.8	0.0405996	-26.7	0	-26.7	0	-26.7	0	-26.6	0	-26.6	0
-15.8	0.0820996	-15.8	0.000899564	-15.8	-0.0934004	-15.7	0.0614	-15.7	-0.0045	-26.65	0	-26.65	0	-26.65	0	-26.55	0	-26.55	0
-15.7	0.0388996	-15.7	-0.0451004	-15.7	-0.1266	-15.6	0.0269	-15.6	-0.0221	-26.6	0	-26.6	0	-26.6	0	-26.5	0	-26.5	0
-15.6	0.0094002	-15.6	-0.0650998	-15.6	-0.1482	-15.5	0.0452	-15.5	-0.0334	-26.55	0	-26.55	0	-26.55	0	-26.45	0	-26.45	0
-15.5	0.0021004	-15.5	-0.0743996	-15.5	-0.1332	-15.4	0.0609006	-15.4	-0.0305994	-26.5	0	-26.5	0	-26.5	0	-26.4	0	-26.4	0
-15.4	0.0177012	-15.4	-0.0861988	-15.4	-0.131799	-15.3	0.0722001	-15.3	0.00990009	-26.45	0	-26.45	0	-26.45	0	-26.35	0	-26.35	0
-15.3	0.0239001	-15.3	-0.0880999	-15.3	-0.1158	-15.2	0.0529	-15.2	-0.0231	-26.4	0	-26.4	0	-26.4	0	-26.3	0	-26.3	0
-15.2	0.0456002	-15.2	-0.1058	-15.2	-0.1042	-15.1	0.0454	-15.1	-0.0105	-26.35	0	-26.35	0	-26.35	0	-26.25	0	-26.25	0
-15.1	0.0577005	-15.1	-0.1124	-15.1	-0.0705995	-15	0.0566	-15	0.0209	-26.3	0	-26.3	0	-26.3	0	-26.2	0	-26.2	0
-15	0.0751001	-15	-0.1018	-15	-0.0552999	-14.9	0.0325005	-14.9	0.0278005	-26.25	0	-26.25	0	-26.25	0	-26.15	0	-26.15	0
-14.9	0.063801	-14.9	-0.109799	-14.9	-0.064599	-14.8	0.0290009	-14.8	0.0327009	-26.2	0	-26.2	0	-26.2	0	-26.1	0	-26.1	0
-14.8	0.0543009	-14.8	-0.104599	-14.8	-0.0916991	-14.7	0.0495	-14.7	0.0337	-26.15	0	-26.15	0	-26.15	0	-26.05	0	-26.05	0
-14.7	0.0783007	-14.7	-0.0700993	-14.7	-0.0871993	-14.6	0.0696	-14.6	0.0361	-26.1	0	-26.1	0	-26.1	0	-26	0	-26	0
-14.6	0.0939998	-14.6	-0.0384002	-14.6	-0.0655002	-14.5	0.0429	-14.5	0.0187	-26.05	0	-26.05	0	-26.05	0	-25.95	0	-25.95	0
-14.5	0.0598003	-14.5	-0.0489997	-14.5	-0.0829997	-14.4	0.0631997	-14.4	0.0159997	-26	0	-26	0	-26	0	-25.9	0	-25.9	0
-14.4	0.0525994	-14.4	-0.0431006	-14.4	-0.0461006	-14.3	0.0480996	-14.3	-0.0274004	-25.95	0	-25.95	0	-25.95	0	-25.85	0	-25.85	0
-14.3	0.0334996	-14.3	-0.0642004	-14.3	-0.0474004	-14.2	0.0345	-14.2	-0.059	-25.9	0	-25.9	0	-25.9	0	-25.8	0	-25.8	0
-14.2	0.0216996	-14.2	-0.0811004	-14.2	-0.0461004	-14.1	0.0226	-14.1	-0.0862	-25.85	0	-25.85	0	-25.85	0	-25.75	0	-25.75	0
-14.1	0.0202999	-14.1	-0.0930001	-14.1	-0.0538001	-14	0.0172	-14	-0.0979	-25.8	0	-25.8	0	-25.8	0	-25.7	0	-25.7	0
-14	0.0248001	-14	-0.0895999	-14	-0.0360999	-13.9	0.0315004	-13.9	-0.0946996	-25.75	0	-25.75	0	-25.75	0	-25.65	0	-25.65	0
-13.9	0.0303009	-13.9	-0.0822991	-13.9	-0.0355991	-13.8	0.0627006	-13.8	-0.0682994	-25.7	0	-25.7	0	-25.7	0	-25.6	0	-25.6	0
-13.8	0.0482006	-13.8	-0.0500994	-13.8	-0.0508994	-13.7	0.1058	-13.7	-0.0554	-25.65	0	-25.65	0	-25.65	0	-25.55	0	-25.55	0
-13.7	0.0812006	-13.7	0.00280057	-13.7	-0.0516994	-13.6	0.1356	-13.6	-0.0418	-25.6	0	-25.6	0	-25.6	0	-25.5	0	-25.5	0
-13.6	0.105501	-13.6	0.0484006	-13.6	-0.0421994	-13.5	0.1685	-13.5	-0.0304	-25.55	0	-25.55	0	-25.55	0	-25.45	0	-25.45	0
-13.5	0.1296	-13.5	0.0943003	-13.5	-0.0208997	-13.4	0.1849	-13.4	-0.0359	-25.5	0	-25.5	0	-25.5	0	-25.4	0	-25.4	0
-13.4	0.138	-13.4	0.1164	-13.4	-0.00830004	-13.3	0.1714	-13.3	-0.0489999	-25.45	0	-25.45	0	-25.45	0	-25.35	0	-25.35	0
-13.3	0.1223	-13.3	0.1064	-13.3	-0.0126999	-13.2	0.1646	-13.2	-0.0333	-25.4	0	-25.4	0	-25.4	0	-25.3	0	-25.3	0
-13.2	0.1026	-13.2	0.1044	-13.2	0.0201999	-13.1	0.1504	-13.1	-0.0378	-25.35	0	-25.35	0	-25.35	0	-25.25	0	-25.25	0
-13.1	0.0881995	-13.1	0.0902995	-13.1	0.0135995	-13	0.1253	-13	-0.0461	-25.3	0	-25.3	0	-25.3	0	-25.2	0	-25.2	0
-13	0.0523996	-13	0.0594996	-13	0.00889957	-12.9	0.1057	-12.9	-0.0522004	-25.25	0	-25.25	0	-25.25	0	-25.15	0	-25.15	0
-12.9	0.0219993	-12.9	0.0374993	-12.9	0.0192993	-12.8	0.1047	-12.8	-0.0608002	-25.2	0	-25.2	0	-25.2	0	-25.1	0	-25.1	0
-12.8	0.0111998	-12.8	0.0325998	-12.8	0.0378998	-12.7	0.1016	-12.7	-0.0622	-25.15	0	-25.15	0	-25.15	0	-25.05	0	-25.05	0
-12.7	0.0118999	-12.7	0.0478999	-12.7	0.0856999	-12.6	0.0981	-12.6	-0.0677	-25.1	0	-25.1	0	-25.1	0	-25	0	-25	0
-12.6	0.0202999	-12.6	0.0566999	-12.6	0.1144	-12.5	0.1045	-12.5	-0.0702	-25.05	0	-25.05	0	-25.05	0	-24.95	0	-24.95	0
-12.5	0.0221007	-12.5	0.0613007	-12.5	0.139701	-12.4	0.1196	-12.4	-0.0432996	-25	0	-25	0	-25	0	-24.9	0	-24.9	0
-12.4	0.0668008	-12.4	0.0515008	-12.4	0.197101	-12.3	0.110199	-12.3	-0.0469008	-24.95	0	-24.95	0	-24.95	0	-24.85	0	-24.85	0
-12.3	0.0496992	-12.3	0.0666992	-12.3	0.213199	-12.2	0.0828	-12.2	-0.0545	-24.9	0	-24.9	0	-24.9	0	-24.8	0	-24.8	0
-12.2	0.00659951	-12.2	0.0455995	-12.2	0.147	-12.1	0.0897	-12.1	-0.0492	-24.85	0	-24.85	0	-24.85	0	-24.75	0	-24.75	0
-12.1	0.0181998	-12.1	0.0422998	-12.1	0.0601998	-12	0.1091	-12	-0.0385	-24.8	0	-24.8	0	-24.8	0	-24.7	0	-24.7	0
-12	0.0205	-12	0.049	-12	0.0386	-11.9	0.1237	-11.9	-0.0325002	-24.75	0	-24.75	0	-24.75	0	-24.65	0	-24.65	0
-11.9	0.0331997	-11.9	0.0576997	-11.9	0.0176997	-11.8	0.1088	-11.8	-0.0363998	-24.7	0	-24.7	0	-24.7	0	-24.6	0	-24.6	0
-11.8	0.0406002	-11.8	0.0531002	-11.8	-0.0107998	-11.7	0.1188	-11.7	-0.0217	-24.65	0	-24.65	0	-24.65	0	-24.55	0	-24.55	0
-11.7	0.0525003	-11.7	0.0479003	-11.7	-0.00309967	-11.6	0.1312	-11.6	0.0044	-24.6	0	-24.6	0	-24.6	0	-24.5	0	-24.5	0
-11.6	0.0741003	-11.6	0.0479003	-11.6	0.00960028	-11.5	0.1386	-11.5	0.0217	-24.55	0	-24.55	0	-24.55	0	-24.45	0	-24.45	0
-11.5	0.0876003	-11.5	0.0507003	-11.5	0.0282003	-11.4	0.1412	-11.4	0.0365	-24.5	0	-24.5	0	-24.5	0	-24.4	0	-24.4	0
-11.4	0.1011	-11.4	0.0575001	-11.4	0.0379001	-11.3	0.1298	-11.3	0.0271002	-24.45	0	-24.45	0	-24.45	0	-24.35	0	-24.35	0
-11.3	0.0964002	-11.3	0.0533002	-11.3	0.0404002	-11.2	0.1323	-11.2	0.0339	-24.4	0	-24.4	0	-24.4	0	-24.3	0	-24.3	0
-11.2	0.1063	-11.2	0.0591001	-11.2	0.0488001	-11.1	0.1393	-11.1	0.0409	-24.35	0	-24.35	0	-24.35	0	-24.25	0	-24.25	0
-11.1	0.1149	-11.1	0.0698	-11.1	0.0602	-11	0.134	-11	0.0366	-24.3	0	-24.3	0	-24.3	0	-24.2	0	-24.2	0
-11	0.1193	-11	0.076	-11	0.0592	-10.9	0.1232	-10.9	0.0268002	-24.25	0	-24.25	0	-24.25	0	-24.15	0	-24.15	0
-10.9	0.116	-10.9	0.0712003	-10.9	0.0625003	-10.8	0.1329	-10.8	0.021	-24.2	0	-24.2	0	-24.2	0	-24.1	0	-24.1	0
-10.8	0.1281	-10.8	0.0796	-10.8	0.0731	-10.7	0.1197	-10.7	0.0059	-24.15	0	-24.15	0	-24.15	0	-24.05	0	-24.05	0
-10.7	0.1316	-10.7	0.0776999	-10.7	0.0751999	-10.6	0.0962	-10.6	-0.0027	-24.1	0	-24.1	0	-24.1	0	-24	0	-24	0
-10.6	0.1274	-10.6	0.0661	-10.6	0.068	-10.5	0.0895	-10.5	-0.0098	-24.05	0	-24.05	0	-24.05	0	-23.95	0	-23.95	0
-10.5	0.1203	-10.5	0.0516001	-10.5	0.0691001	-10.4	0.0846	-10.4	-0.00440002	-24	0	-24	0	-24	0	-23.9	0	-23.9	0
-10.4	0.1284	-10.4	0.0485	-10.4	0.0762	-10.3	0.0743999	-10.3	-0.000800061	-23.95	0	-23.95	0	-23.95	0	-23.85	0	-23.85	0
-10.3	0.1219	-10.3	0.0385999	-10.3	0.0813999	-10.2	0.0714	-10.2	-0.0101	-23.9	0	-23.9	0	-23.9	0	-23.8	0	-23.8	0
-10.2	0.1104	-10.2	0.0297998	-10.2	0.0717998	-10.1	0.0678	-10.1	-0.0166	-23.85	0	-23.85	0	-23.85	0	-23.75	0	-23.75	0
-10.1	0.1023	-10.1	0.0225996	-10.1	0.0631996	-10	0.0519	-10	-0.0317	-23.8	0	-23.8	0	-23.8	0	-23.7	0	-23.7	0
-10	0.0832985	-10	0.0202985	-10	0.0559985	-9.9	-0.0251008	-9.9	-0.0997008	-23.75	0	-23.75	0	-23.75	0	-23.65	0	-23.65	0
-9.9	0.00369847	-9.9	-0.0566015	-9.9	-0.0211015	-9.8	-0.0659006	-9.8	-0.133101	-23.7	0	-23.7	0	-23.7	0	-23.6	0	-23.6	0
-9.8	-0.0310006	-9.8	-0.0349006	-9.8	-0.0375006	-9.7	-0.0906	-9.7	-0.1462	-23.65	0	-23.65	0	-23.65	0	-23.55	0	-23.55	0
-9.7	-0.0546002	-9.7	-0.0287002	-9.7	-0.0250002	-9.6	-0.0672	-9.6	-0.1511	-23.6	0	-23.6	0	-23.6	0	-23.5	0	-23.5	0
-9.6	-0.0574003	-9.6	-0.0173003	-9.6	-0.0147003	-9.5	-0.0503	-9.5	-0.1348	-23.55	0	-23.55	0	-23.55	0	-23.45	0	-23.45	0
-9.5	-0.0788003	-9.5	-0.0186003	-9.5	-0.0167003	-9.4	-0.0479	-9.4	-0.1079	-23.5	0	-23.5	0	-23.5	0	-23.4	0	-23.4	0
-9.4	-0.0711	-9.4	-0.0275	-9.4	-0.0329	-9.3	-0.0435001	-9.3	-0.0899001	-23.45	0	-23.45	0	-23.45	0	-23.35	0	-23.35	0
-9.3	-0.0326001	-9.3	-0.0238001	-9.3	-0.0375001	-9.2	-0.0497	-9.2	-0.079	-23.4	0	-23.4	0	-23.4	0	-23.3	0	-23.3	0
-9.2	-0.017	-9.2	-0.0282	-9.2	-0.0441	-9.1	-0.0546	-9.1	-0.0654	-23.35	0	-23.35	0	-23.35	0	-23.25	0	-23.25	0
-9.1	-0.00149996	-9.1	-0.0231	-9.1	-0.0399	-9	-0.0542	-9	-0.0539	-23.3	0	-23.3	0	-23.3	0	-23.2	0	-23.2	0
-9	0.00979999	-9	-0.0228	-9	-0.0445	-8.9	-0.0534999	-8.9	-0.0530999	-23.25	0	-23.25	0	-23.25	0	-23.15	0	-23.15	0
-8.9	0.0086001	-8.9	-0.0284999	-8.9	-0.0552999	-8.8	-0.0552999	-8.8	-0.0428999	-23.2	0	-23.2	0	-23.2	0	-23.1	0	-23.1	0
-8.8	0.0103001	-8.8	-0.0321999	-8.8	-0.0620999	-8.7	-0.0574	-8.7	-0.0385	-23.15	0	-23.15	0	-23.15	0	-23.05	0	-23.05	0
-8.7	0.0116001	-8.7	-0.0287999	-8.7	-0.0708999	-8.6	-0.0493	-8.6	-0.0354	-23.1	0	-23.1	0	-23.1	0	-23	0	-23	0
-8.6	0.00770002	-8.6	-0.0326	-8.6	-0.0733	-8.5	-0.0532	-8.5	-0.0373	-23.05	0	-23.05	0	-23.05	0	-22.95	0	-22.95	0
-8.5	-0.00460002	-8.5	-0.0401	-8.5	-0.0813	-8.4	-0.0566997	-8.4	-0.0331997	-23	0	-23	0	-23	0	-22.9	0	-22.9	0
-8.4	-0.0131994	-8.4	-0.0472994	-8.4	-0.0751994	-8.3	-0.0499996	-8.3	-0.0203996	-22.95	0	-22.95	0	-22.95	0	-22.85	0	-22.85	0
-8.3	-0.00519963	-8.3	-0.0320996	-8.3	-0.0706996	-8.2	-0.0298	-8.2	-0.0051	-22.9	0	-22.9	0	-22.9	0	-22.8	0	-22.8	0
-8.2	0.00970023	-8.2	-0.0129998	-8.2	-0.0498998	-8.1	-0.028	-8.1	0.004	-22.85	0	-22.85	0	-22.85	0	-22.75	0	-22.75	0
-8.1	0.0292002	-8.1	0.0014002	-8.1	-0.0360998	-8	-0.0124	-8	0.011	-22.8	0	-22.8	0	-22.8	0	-22.7	0	-22.7	0
-8	0.0382	-8	0.0158	-8	-0.0263	-7.9	-0.0137001	-7.9	0.00499994	-22.75	0	-22.75	0	-22.75	0	-22.65	0	-22.65	0
-7.9	0.0352999	-7.9	0.0140999	-7.9	-0.0265001	-7.8	-0.0233	-7.8	0.00160001	-22.7	0	-22.7	0	-22.7	0	-22.6	0	-22.6	0
-7.8	0.0266	-7.8	0.00930001	-7.8	-0.0304	-7.7	-0.0244	-7.7	-0.0002	-22.65	0	-22.65	0	-22.65	0	-22.55	0	-22.55	0
-7.7	0.0213	-7.7	0.00870004	-7.7	-0.0251	-7.6	-0.0197	-7.6	0.0032	-22.6	0	-22.6	0	-22.6	0	-22.5	0	-22.5	0
-7.6	0.0234	-7.6	0.00640004	-7.6	-0.0205	-7.5	-0.0165	-7.5	-0.0025	-22.55	0	-22.55	0	-22.55	0	-22.45	0	-22.45	0
-7.5	0.0246001	-7.5	0.00710006	-7.5	-0.0165999	-7.4	-0.00889985	-7.4	-0.00879985	-22.5	0	-22.5	0	-22.5	0	-22.4	0	-22.4	0
-7.4	0.0278003	-7.4	0.0110003	-7.4	-0.0130997	-7.3	0.00399996	-7.3	-0.00290004	-22.45	0	-22.45	0	-22.45	0	-22.35	0	-22.35	0
-7.3	0.0285	-7.3	0.0167	-7.3	-0.00710004	-7.2	0.003	-7.2	-0.0053	-22.4	0	-22.4	0	-22.4	0	-22.3	0	-22.3	0
-7.2	0.0271999	-7.2	0.0109999	-7.2	-0.00590007	-7.1	-0.0015	-7.1	-0.0131	-22.35	0	-22.35	0	-22.35	0	-22.25	0	-22.25	0
-7.1	0.023	-7.1	0.0106	-7.1	-0.0125	-7	-0.0027	-7	-0.0138	-22.3	0	-22.3	0	-22.3	0	-22.2	0	-22.2	0
-7	0.0219	-7	0.00780003	-7	-0.0151	-6.9	-0.000299981	-6.9	-0.0121	-22.25	0	-22.25	0	-22.25	0	-22.15	0	-22.15	0
-6.9	0.0227	-6.9	0.00840004	-6.9	-0.0178	-6.8	-0.00409997	-6.8	-0.00779997	-22.2	0	-22.2	0	-22.2	0	-22.1	0	-22.1	0
-6.8	0.0251	-6.8	0.00740003	-6.8	-0.0169	-6.7	-0.0073	-6.7	-0.0071	-22.15	0	-22.15	0	-22.15	0	-22.05	0	-22.05	0
-6.7	0.0244	-6.7	0.00770002	-6.7	-0.0169	-6.6	-0.0074	-6.6	-0.0076	-22.1	0	-22.1	0	-22.1	0	-22	0	-22	0
-6.6	0.0205	-6.6	0.0102	-6.6	-0.0154	-6.5	-0.0108	-6.5	-0.0073	-22.05	0	-22.05	0	-22.05	0	-21.95	0	-21.95	0
-6.5	0.0147999	-6.5	0.00599989	-6.5	-0.0193001	-6.4	-0.0149	-6.4	-0.00950002	-22	0	-22	0	-22	0	-21.9	0	-21.9	0
-6.4	0.0102	-6.4	0.000599966	-6.4	-0.0249	-6.3	-0.0168	-6.3	-0.0126	-21.95	0	-21.95	0	-21.95	0	-21.85	0	-21.85	0
-6.3	0.0102	-6.3	9.99896e-05	-6.3	-0.0253	-6.2	-0.0186	-6.2	-0.0164	-21.9	0	-21.9	0	-21.9	0	-21.8	0	-21.8	0
-6.2	0.00799999	-6.2	-0.00200001	-6.2	-0.0281	-6.1	-0.0176	-6.1	-0.0186	-21.85	0	-21.85	0	-21.85	0	-21.75	0	-21.75	0
-6.1	0.00990005	-6.1	-0.00339995	-6.1	-0.0294999	-6	-0.016	-6	-0.0138	-21.8	0	-21.8	0	-21.8	0	-21.7	0	-21.7	0
-6	0.0109	-6	-0.00369999	-6	-0.0226	-5.9	-0.0159001	-5.9	-0.0112001	-21.75	0	-21.75	0	-21.75	0	-21.65	0	-21.65	0
-5.9	0.0063999	-5.9	-0.0075001	-5.9	-0.0206001	-5.8	-0.0175	-5.8	-0.0123	-21.7	0	-21.7	0	-21.7	0	-21.6	0	-21.6	0
-5.8	0.00250002	-5.8	-0.00839998	-5.8	-0.0221	-5.7	-0.0154	-5.7	-0.0129	-21.65	0	-21.65	0	-21.65	0	-21.55	0	-21.55	0
-5.7	0.00140006	-5.7	-0.0109999	-5.7	-0.0194999	-5.6	-0.00969995	-5.6	-0.0113999	-21.6	0	-21.6	0	-21.6	0	-21.5	0	-21.5	0
-5.6	-0.0011999	-5.6	-0.0087999	-5.6	-0.0182999	-5.5	-0.0077	-5.5	-0.009	-21.55	0	-21.55	0	-21.55	0	-21.45	0	-21.45	0
-5.5	9.99996e-05	-5.5	-0.0059	-5.5	-0.0135	-5.4	-0.0059	-5.4	-0.0042	-21.5	0	-21.5	0	-21.5	0	-21.4	0	-21.4	0
-5.4	-0.000499867	-5.4	-0.00499987	-5.4	-0.0108999	-5.3	7.27596e-11	-5.3	-0.0028	-21.45	0	-21.45	0	-21.45	0	-21.35	0	-21.35	0
-5.3	0.0003	-5.3	-0.003	-5.3	-0.0074	-5.2	0.0003	-5.2	-0.0038	-21.4	0	-21.4	0	-21.4	0	-21.3	0	-21.3	0
-5.2	-0.00149993	-5.2	-0.00259993	-5.2	-0.00409993	-5.1	0.0010001	-5.1	9.91713e-08	-21.35	0	-21.35	0	-21.35	0	-21.25	0	-21.25	0
-5.1	-0.0023999	-5.1	-0.0018999	-5.1	-0.0025999	-5	0.0044	-5	-0.0005	-21.3	0	-21.3	0	-21.3	0	-21.2	0	-21.2	0
-5	-0.0004	-5	-0.0004	-5	-0.0001	-4.9	0.0052	-4.9	0.0028	-21.25	0	-21.25	0	-21.25	0	-21.15	0	-21.15	0
-4.9	0.00250011	-4.9	0.00250011	-4.9	0.00470011	-4.8	0.0077	-4.8	0.0036	-21.2	0	-21.2	0	-21.2	0	-21.1	0	-21.1	0
-4.8	0.0025	-4.8	0.0004	-4.8	0.0064	-4.7	0.0068	-4.7	0.0038	-21.15	0	-21.15	0	-21.15	0	-21.05	0	-21.05	0
-4.7	0.00209994	-4.7	-0.00150006	-4.7	0.00689994	-4.6	0.00329999	-4.6	-0.00420001	-21.1	0	-21.1	0	-21.1	0	-21	0	-21	0
-4.6	-0.00390001	-4.6	-0.00640001	-4.6	0.00639999	-4.5	0.0008	-4.5	-0.007	-21.05	0	-21.05	0	-21.05	0	-20.95	0	-20.95	0
-4.5	-0.0068	-4.5	-0.0093	-4.5	0.009	-4.4	0.0018	-4.4	-0.0086	-21	0	-21	0	-21	0	-20.9	0	-20.9	0
-4.4	-0.00700013	-4.4	-0.00950013	-4.4	0.0104999	-4.3	-0.0029	-4.3	-0.014	-20.95	0	-20.95	0	-20.95	0	-20.85	0	-20.85	0
-4.3	-0.011	-4.3	-0.0117	-4.3	0.0087	-4.2	-0.0052	-4.2	-0.0183	-20.9	0	-20.9	0	-20.9	0	-20.8	0	-20.8	0
-4.2	-0.0132	-4.2	-0.0114	-4.2	0.00779995	-4.1	-0.00529983	-4.1	-0.0215998	-20.85	0	-20.85	0	-20.85	0	-20.75	0	-20.75	0
-4.1	-0.0127998	-4.1	-0.0126998	-4.1	0.00780017	-4	-0.0006	-4	-0.0186	-20.8	0	-20.8	0	-20.8	0	-20.7	0	-20.7	0
-4	-0.0118	-4	-0.01	-4	0.0113	-3.9	-0.0035	-3.9	-0.0216	-20.75	0	-20.75	0	-20.75	0	-20.65	0	-20.65	0
-3.9	-0.0156999	-3.9	-0.00979988	-3.9	0.00900012	-3.8	-0.0032	-3.8	-0.02	-20.7	0	-20.7	0	-20.7	0	-20.6	0	-20.6	0
-3.8	-0.0149	-3.8	-0.0066	-3.8	0.0112	-3.7	-0.0026	-3.7	-0.0194	-20.65	0	-20.65	0	-20.65	0	-20.55	0	-20.55	0
-3.7	-0.0132998	-3.7	-0.00429984	-3.7	0.0170002	-3.6	0.00480016	-3.6	-0.00979984	-20.6	0	-20.6	0	-20.6	0	-20.5	0	-20.5	0
-3.6	-0.0179998	-3.6	-0.00899984	-3.6	0.0229002	-3.5	0.0054	-3.5	-0.0197	-20.55	0	-20.55	0	-20.55	0	-20.45	0	-20.45	0
-3.5	-0.0173	-3.5	-0.009	-3.5	0.0215	-3.4	0.0096	-3.4	-0.0217	-20.5	0	-20.5	0	-20.5	0	-20.4	0	-20.4	0
-3.4	-0.0198999	-3.4	-0.00959987	-3.4	0.0249001	-3.3	0.0053	-3.3	-0.0176	-20.45	0	-20.45	0	-20.45	0	-20.35	0	-20.35	0
-3.3	-0.0149	-3.3	-0.009	-3.3	0.0286	-3.2	0.0072	-3.2	-0.0231	-20.4	0	-20.4	0	-20.4	0	-20.3	0	-20.3	0
-3.2	-0.0231	-3.2	-0.0162	-3.2	0.0262	-3.1	0.00500007	-3.1	-0.0293999	-20.35	0	-20.35	0	-20.35	0	-20.25	0	-20.25	0
-3.1	-0.0308999	-3.1	-0.0212999	-3.1	0.0254001	-3	0.0067	-3	-0.0333	-20.3	0	-20.3	0	-20.3	0	-20.2	0	-20.2	0
-3	-0.0305	-3	-0.0205	-3	0.0248	-2.9	0.0134	-2.9	-0.0349	-20.25	0	-20.25	0	-20.25	0	-20.15	0	-20.15	0
-2.9	-0.0305	-2.9	-0.0219	-2.9	0.0278	-2.8	0.0107	-2.8	-0.0359	-20.2	0	-20.2	0	-20.2	0	-20.1	0	-20.1	0
-2.8	-0.0262	-2.8	-0.0199	-2.8	0.0247	-2.7	0.0105	-2.7	-0.0393	-20.15	0	-20.15	0	-20.15	0	-20.05	0	-20.05	0
-2.7	-0.0295001	-2.7	-0.0189001	-2.7	0.0205999	-2.6	0.00839987	-2.6	-0.0458001	-20.1	0	-20.1	0	-20.1	0	-20	0	-20	0
-2.6	-0.0362001	-2.6	-0.0244001	-2.6	0.0182999	-2.5	-0.006	-2.5	-0.0505	-20.05	0	-20.05	0	-20.05	0	-19.95	0	-19.95	0
-2.5	-0.0435	-2.5	-0.0309	-2.5	0.0169	-2.4	-0.0143	-2.4	-0.0544	-20	0	-20	0	-20	0	-19.9	0	-19.9	0
-2.4	-0.0426998	-2.4	-0.0310998	-2.4	0.0145002	-2.3	-0.0171	-2.3	-0.0484	-19.95	0	-19.95	0	-19.95	0	-19.85	0	-19.85	0
-2.3	-0.0318	-2.3	-0.0286	-2.3	0.0257	-2.2	-0.0187	-2.2	-0.0587	-19.9	0	-19.9	0	-19.9	0	-19.8	0	-19.8	0
-2.2	-0.0411	-2.2	-0.028	-2.2	0.0302	-2.1	-0.00559944	-2.1	-0.0563994	-19.85	0	-19.85	0	-19.85	0	-19.75	0	-19.75	0
-2.1	-0.0346994	-2.1	-0.0283994	-2.1	0.0242006	-2	0.0034	-2	-0.0428	-19.8	0	-19.8	0	-19.8	0	-19.7	0	-19.7	0
-2	-0.0175	-2	-0.014	-2	0.0452	-1.9	0.0048	-1.9	-0.0455	-19.75	0	-19.75	0	-19.75	0	-19.65	0	-19.65	0
-1.9	-0.0274001	-1.9	-0.00460008	-1.9	0.0492999	-1.8	0.0038	-1.8	-0.0514	-19.7	0	-19.7	0	-19.7	0	-19.6	0	-19.6	0
-1.8	-0.0365	-1.8	-0.0028	-1.8	0.0399	-1.7	0.0196	-1.7	-0.0463	-19.65	0	-19.65	0	-19.65	0	-19.55	0	-19.55	0
-1.7	-0.0303001	-1.7	0.00179986	-1.7	0.0384999	-1.6	0.00840009	-1.6	-0.0486999	-19.6	0	-19.6	0	-19.6	0	-19.5	0	-19.5	0
-1.6	-0.0340999	-1.6	0.00470009	-1.6	0.0301001	-1.5	0.0076	-1.5	-0.0533	-19.55	0	-19.55	0	-19.55	0	-19.45	0	-19.45	0
-1.5	-0.0328	-1.5	-0.0034	-1.5	0.0321	-1.4	0.0076	-1.4	-0.068	-19.5	0	-19.5	0	-19.5	0	-19.4	0	-19.4	0
-1.4	-0.0328	-1.4	-0.000900001	-1.4	0.0321	-1.3	-0.000100001	-1.3	-0.068	-19.45	0	-19.45	0	-19.45	0	-19.35	0	-19.35	0
-1.3	-0.0328	-1.3	-0.000900001	-1.3	0.0275	-1.2	-0.000100001	-1.2	-0.0664	-19.4	0	-19.4	0	-19.4	0	-19.3	0	-19.3	0
-1.2	-0.0328	-1.2	-0.000900001	-1.2	0.0189984	-1.1	0.0076	-1.1	-0.0533	-19.35	0	-19.35	0	-19.35	0	-19.25	0	-19.25	0
-1.1	-0.0432995	-1.1	-0.000900001	-1.1	0.0189984	-1	0.0076	-1	-0.0384	-19.3	0	-19.3	0	-19.3	0	-19.2	0	-19.2	0
-1	-0.0328	-1	-0.000900001	-1	0.019	-0.900002	0.0088	-0.900002	-0.0062	-19.25	0	-19.25	0	-19.25	0	-19.15	0	-19.15	0
-0.899998	-0.0328	-0.899998	-0.000899837	-0.899998	0.0258002	-0.799999	0.0094	-0.799999	0.0027	-19.2	0	-19.2	0	-19.2	0	-19.1	0	-19.1	0
-0.799999	-0.0328	-0.799999	0.000900101	-0.799999	0.0275	-0.700001	NaN	-0.700001	NaN	-19.15	0	-19.15	0	-19.15	0	-19.05	0	-19.05	0
-0.699997	NaN	-0.699997	NaN	-0.699997	NaN	-0.599998	NaN	-0.599998	NaN	-19.1	0	-19.1	0	-19.1	0	-19	0	-19	0
-0.599998	NaN	-0.599998	NaN	-0.599998	NaN	-0.5	NaN	-0.5	NaN	-19.05	0	-19.05	0	-19.05	0	-18.95	0	-18.95	0
-0.5	NaN	-0.5	NaN	-0.5	NaN	-0.400002	NaN	-0.400002	NaN	-19	0	-19	0	-19	0	-18.9	0	-18.9	0
-0.399998	NaN	-0.399998	NaN	-0.399998	NaN	-0.299999	NaN	-0.299999	NaN	-18.95	0	-18.95	0	-18.95	0	-18.85	0	-18.85	0
-0.299999	NaN	-0.299999	NaN	-0.299999	NaN	-0.200001	NaN	-0.200001	NaN	-18.9	0	-18.9	0	-18.9	0	-18.8	0	-18.8	0
-0.199997	NaN	-0.199997	NaN	-0.199997	NaN	-0.0999985	NaN	-0.0999985	NaN	-18.85	0	-18.85	0	-18.85	0	-18.75	0	-18.75	0
-0.0999985	NaN	-0.0999985	NaN	-0.0999985	NaN	0	0.562723	0	0.582223	-18.8	0	-18.8	0	-18.8	0	-18.7	0	-18.7	0
0	-0.0285	0	0.0370172	0	0.559423	0.0999985	NaN	0.0999985	NaN	-18.75	0	-18.75	0	-18.75	0	-18.65	0	-18.65	0
0.100002	NaN	0.100002	NaN	0.100002	NaN	0.200001	NaN	0.200001	NaN	-18.7	0	-18.7	0	-18.7	0	-18.6	0	-18.6	0
0.200001	NaN	0.200001	NaN	0.200001	NaN	0.299999	NaN	0.299999	NaN	-18.65	0	-18.65	0	-18.65	0	-18.55	0	-18.55	0
0.300003	NaN	0.300003	NaN	0.300003	NaN	0.400002	NaN	0.400002	NaN	-18.6	0	-18.6	0	-18.6	0	-18.5	0	-18.5	0
0.400002	NaN	0.400002	NaN	0.400002	NaN	0.5	NaN	0.5	NaN	-18.55	0	-18.55	0	-18.55	0	-18.45	0	-18.45	0
0.5	NaN	0.5	NaN	0.5	NaN	0.599998	NaN	0.599998	NaN	-18.5	0	-18.5	0	-18.5	0	-18.4	0	-18.4	0
0.600002	NaN	0.600002	NaN	0.600002	NaN	0.700001	NaN	0.700001	NaN	-18.45	0	-18.45	0	-18.45	0	-18.35	0	-18.35	0
0.700001	NaN	0.700001	NaN	0.700001	NaN	0.799999	NaN	0.799999	NaN	-18.4	0	-18.4	0	-18.4	0	-18.3	0	-18.3	0
0.800003	NaN	0.800003	NaN	0.800003	NaN	0.900002	NaN	0.900002	NaN	-18.35	0	-18.35	0	-18.35	0	-18.25	0	-18.25	0
0.900002	NaN	0.900002	NaN	0.900002	NaN	1	NaN	1	NaN	-18.3	0	-18.3	0	-18.3	0	-18.2	0	-18.2	0
1	NaN	1	NaN	1	NaN	1.1	NaN	1.1	NaN	-18.25	0	-18.25	0	-18.25	0	-18.15	0	-18.15	0
1.1	NaN	1.1	NaN	1.1	NaN	1.2	NaN	1.2	NaN	-18.2	0	-18.2	0	-18.2	0	-18.1	0	-18.1	0
1.2	NaN	1.2	NaN	1.2	NaN	1.3	NaN	1.3	NaN	-18.15	0	-18.15	0	-18.15	0	-18.05	0	-18.05	0
1.3	NaN	1.3	NaN	1.3	NaN	1.4	NaN	1.4	NaN	-18.1	0	-18.1	0	-18.1	0	-18	0	-18	0
1.4	NaN	1.4	NaN	1.4	NaN	1.5	NaN	1.5	NaN	-18.05	0	-18.05	0	-18.05	0	-17.95	0	-17.95	0
1.5	NaN	1.5	NaN	1.5	NaN	1.6	NaN	1.6	NaN	-18	0	-18	0	-18	0	-17.9	0	-17.9	0
1.6	NaN	1.6	NaN	1.6	NaN	1.7	NaN	1.7	NaN	-17.95	0	-17.95	0	-17.95	0	-17.85	0	-17.85	0
1.7	NaN	1.7	NaN	1.7	NaN	1.8	20.6505	1.8	31.7508	-17.9	0	-17.9	0	-17.9	0	-17.8	0	-17.8	0
1.8	0.315188	1.8	1.52968	1.8	6.91445	1.9	21.3302	1.9	31.7552	-17.85	0	-17.85	0	-17.85	0	-17.75	0	-17.75	0
1.9	0.314684	1.9	1.70156	1.9	7.30558	2	22.2808	2	32.015	-17.8	0	-17.8	0	-17.8	0	-17.7	0	-17.7	0
2	0.2605	2	1.81533	2	7.94767	2.1	22.8902	2.1	32.1214	-17.75	0	-17.75	0	-17.75	0	-17.65	0	-17.65	0
2.1	0.250246	2.1	1.83096	2.1	8.31143	2.2	23.5924	2.2	32.2518	-17.7	0	-17.7	0	-17.7	0	-17.6	0	-17.6	0
2.2	0.2605	2.2	1.92178	2.2	8.67228	2.3	24.3028	2.3	32.4832	-17.65	0	-17.65	0	-17.65	0	-17.55	0	-17.55	0
2.3	0.444093	2.3	2.03067	2.3	9.22306	2.4	24.9698	2.4	32.6507	-17.6	0	-17.6	0	-17.6	0	-17.5	0	-17.5	0
2.4	0.560304	2.4	2.29678	2.4	9.63908	2.5	25.4903	2.5	32.8451	-17.55	0	-17.55	0	-17.55	0	-17.45	0	-17.45	0
2.5	0.573977	2.5	2.49747	2.5	10.1152	2.6	25.8839	2.6	32.807	-17.5	0	-17.5	0	-17.5	0	-17.4	0	-17.4	0
2.6	0.448975	2.6	2.60049	2.6	10.4613	2.7	26.421	2.7	32.9354	-17.45	0	-17.45	0	-17.45	0	-17.35	0	-17.35	0
2.7	0.514895	2.7	2.73868	2.7	10.8988	2.8	26.879	2.8	33.0579	-17.4	0	-17.4	0	-17.4	0	-17.3	0	-17.3	0
2.8	0.548587	2.8	2.91299	2.8	11.3813	2.9	27.253	2.9	33.1029	-17.35	0	-17.35	0	-17.35	0	-17.25	0	-17.25	0
2.9	0.645753	2.9	3.03653	2.9	11.81	3	27.5675	3	33.14	-17.3	0	-17.3	0	-17.3	0	-17.2	0	-17.2	0
3	0.699465	3	3.13272	3	12.1728	3.1	27.8765	3.1	33.1263	-17.25	0	-17.25	0	-17.25	0	-17.15	0	-17.15	0
3.1	0.72876	3.1	3.27676	3.1	12.5995	3.2	28.1085	3.2	33.1156	-17.2	0	-17.2	0	-17.2	0	-17.1	0	-17.1	0
3.2	0.76343	3.2	3.37393	3.2	12.9101	3.3	28.4176	3.3	33.1312	-17.15	0	-17.15	0	-17.15	0	-17.05	0	-17.05	0
3.3	0.7688	3.3	3.48282	3.3	13.2221	3.4	28.6671	3.4	33.1439	-17.1	0	-17.1	0	-17.1	0	-17	0	-17	0
3.4	0.810792	3.4	3.60538	3.4	13.578	3.5	28.8233	3.5	33.1712	-17.05	0	-17.05	0	-17.05	0	-16.95	0	-16.95	0
3.5	0.847902	3.5	3.72159	3.5	13.8984	3.6	29.0499	3.6	33.1951	-17	0	-17	0	-17	0	-16.9	0	-16.9	0
3.6	0.838625	3.6	3.83047	3.6	14.2206	3.7	29.2179	3.7	33.2318	-16.95	0	-16.95	0	-16.95	0	-16.85	0	-16.85	0
3.7	0.883547	3.7	3.94229	3.7	14.5566	3.8	29.4215	3.8	33.2733	-16.9	0	-16.9	0	-16.9	0	-16.8	0	-16.8	0
3.8	0.907473	3.8	4.07852	3.8	14.8754	3.9	29.5909	3.9	33.3079	-16.85	0	-16.85	0	-16.85	0	-16.75	0	-16.75	0
3.9	0.94507	3.9	4.20743	3.9	15.1825	4	29.7462	4	33.326	-16.8	0	-16.8	0	-16.8	0	-16.7	0	-16.7	0
4	0.975344	4	4.30411	4	15.4799	4.1	29.8814	4.1	33.3226	-16.75	0	-16.75	0	-16.75	0	-16.65	0	-16.65	0
4.1	0.989504	4.1	4.41104	4.1	15.7773	4.2	29.9972	4.2	33.328	-16.7	0	-16.7	0	-16.7	0	-16.6	0	-16.6	0
4.2	1.01099	4.2	4.51407	4.2	16.0663	4.3	30.1119	4.3	33.3411	-16.65	0	-16.65	0	-16.65	0	-16.55	0	-16.55	0
4.3	1.02075	4.3	4.62344	4.3	16.35	4.4	30.2364	4.4	33.3509	-16.6	0	-16.6	0	-16.6	0	-16.5	0	-16.5	0
4.4	1.05591	4.4	4.73624	4.4	16.622	4.5	30.3565	4.5	33.3563	-16.55	0	-16.55	0	-16.55	0	-16.45	0	-16.45	0
4.5	1.09155	4.5	4.8461	4.5	16.8842	4.6	30.4508	4.6	33.3792	-16.5	0	-16.5	0	-16.5	0	-16.4	0	-16.4	0
4.6	1.11987	4.6	4.95596	4.6	17.1435	4.7	30.5333	4.7	33.3822	-16.45	0	-16.45	0	-16.45	0	-16.35	0	-16.35	0
4.7	1.15064	4.7	5.05606	4.7	17.3984	4.8	30.6173	4.8	33.3787	-16.4	0	-16.4	0	-16.4	0	-16.3	0	-16.3	0
4.8	1.17261	4.8	5.15958	4.8	17.6654	4.9	30.6876	4.9	33.3758	-16.35	0	-16.35	0	-16.35	0	-16.25	0	-16.25	0
4.9	1.19751	4.9	5.26602	4.9	17.9262	5	30.7843	5	33.387	-16.3	0	-16.3	0	-16.3	0	-16.2	0	-16.2	0
5	1.22388	5	5.3837	5	18.1952	5.1	30.8502	5.1	33.3953	-16.25	0	-16.25	0	-16.25	0	-16.15	0	-16.15	0
5.1	1.24683	5.1	5.49161	5.1	18.4325	5.2	30.9293	5.2	33.3909	-16.2	0	-16.2	0	-16.2	0	-16.1	0	-16.1	0
5.2	1.2605	5.2	5.59756	5.2	18.662	5.3	30.9947	5.3	33.3978	-16.15	0	-16.15	0	-16.15	0	-16.05	0	-16.05	0
5.3	1.28394	5.3	5.71085	5.3	18.8915	5.4	31.066	5.4	33.4007	-16.1	0	-16.1	0	-16.1	0	-16	0	-16	0
5.4	1.31372	5.4	5.82559	5.4	19.1156	5.5	31.1114	5.5	33.3939	-16.05	0	-16.05	0	-16.05	0	-15.95	0	-15.95	0
5.5	1.32886	5.5	5.92715	5.5	19.328	5.6	31.1861	5.6	33.4027	-16	0	-16	0	-16	0	-15.9	0	-15.9	0
5.6	1.35083	5.6	6.03799	5.6	19.5522	5.7	31.2506	5.7	33.4036	-15.95	0	-15.95	0	-15.95	0	-15.85	0	-15.85	0
5.7	1.37671	5.7	6.14639	5.7	19.7675	5.8	31.3033	5.8	33.4095	-15.9	0	-15.9	0	-15.9	0	-15.8	0	-15.8	0
5.8	1.40991	5.8	6.25821	5.8	19.9609	5.9	31.3595	5.9	33.4154	-15.85	0	-15.85	0	-15.85	0	-15.75	0	-15.75	0
5.9	1.43775	5.9	6.36172	5.9	20.1435	6	31.4039	6	33.4242	-15.8	0	-15.8	0	-15.8	0	-15.7	0	-15.7	0
6	1.47046	6	6.47452	6	20.3227	6.1	31.4517	6.1	33.4281	-15.75	0	-15.75	0	-15.75	0	-15.65	0	-15.65	0
6.1	1.49732	6.1	6.57608	6.1	20.4902	6.2	31.4874	6.2	33.43	-15.7	0	-15.7	0	-15.7	0	-15.6	0	-15.6	0
6.2	1.52173	6.2	6.66934	6.2	20.6635	6.3	31.5181	6.3	33.4295	-15.65	0	-15.65	0	-15.65	0	-15.55	0	-15.55	0
6.3	1.54468	6.3	6.76846	6.3	20.8315	6.4	31.5606	6.4	33.43	-15.6	0	-15.6	0	-15.6	0	-15.5	0	-15.5	0
6.4	1.57105	6.4	6.87295	6.4	21.0053	6.5	31.5909	6.5	33.4227	-15.55	0	-15.55	0	-15.55	0	-15.45	0	-15.45	0
6.5	1.59595	6.5	6.97208	6.5	21.1781	6.6	31.6192	6.6	33.4207	-15.5	0	-15.5	0	-15.5	0	-15.4	0	-15.4	0
6.6	1.62525	6.6	7.07364	6.6	21.3481	6.7	31.6612	6.7	33.4124	-15.45	0	-15.45	0	-15.45	0	-15.35	0	-15.35	0
6.7	1.65357	6.7	7.16446	6.7	21.5019	6.8	31.6998	6.8	33.4032	-15.4	0	-15.4	0	-15.4	0	-15.3	0	-15.3	0
6.8	1.67847	6.8	7.26163	6.8	21.6542	6.9	31.7179	6.9	33.3978	-15.35	0	-15.35	0	-15.35	0	-15.25	0	-15.25	0
6.9	1.70386	6.9	7.36172	6.9	21.8051	7	31.7364	7	33.3924	-15.3	0	-15.3	0	-15.3	0	-15.2	0	-15.2	0
7	1.73071	7	7.46426	7	21.9599	7.1	31.7642	7.1	33.39	-15.25	0	-15.25	0	-15.25	0	-15.15	0	-15.15	0
7.1	1.75659	7.1	7.56241	7.1	22.1088	7.2	31.794	7.2	33.3866	-15.2	0	-15.2	0	-15.2	0	-15.1	0	-15.1	0
7.2	1.78394	7.2	7.65567	7.2	22.2563	7.3	31.8209	7.3	33.388	-15.15	0	-15.15	0	-15.15	0	-15.05	0	-15.05	0
7.3	1.81861	7.3	7.7504	7.3	22.4076	7.4	31.856	7.4	33.3875	-15.1	0	-15.1	0	-15.1	0	-15	0	-15	0
7.4	1.85376	7.4	7.84512	7.4	22.56	7.5	31.8805	7.5	33.389	-15.05	0	-15.05	0	-15.05	0	-14.95	0	-14.95	0
7.5	1.86939	7.5	7.93643	7.5	22.7069	7.6	31.9102	7.6	33.3861	-15	0	-15	0	-15	0	-14.9	0	-14.9	0
7.6	1.89527	7.6	8.02823	7.6	22.8564	7.7	31.9327	7.7	33.3856	-14.95	0	-14.95	0	-14.95	0	-14.85	0	-14.85	0
7.7	1.9148	7.7	8.12003	7.7	22.9921	7.8	31.9674	7.8	33.3895	-14.9	0	-14.9	0	-14.9	0	-14.8	0	-14.8	0
7.8	1.93726	7.8	8.21475	7.8	23.1249	7.9	31.9854	7.9	33.3909	-14.85	0	-14.85	0	-14.85	0	-14.75	0	-14.75	0
7.9	1.95972	7.9	8.3085	7.9	23.2592	8	32.0094	8	33.3905	-14.8	0	-14.8	0	-14.8	0	-14.7	0	-14.7	0
8	1.9773	8	8.40225	8	23.3861	8.1	32.0167	8.1	33.3861	-14.75	0	-14.75	0	-14.75	0	-14.65	0	-14.65	0
8.1	1.99292	8.1	8.48965	8.1	23.5048	8.2	32.0391	8.2	33.388	-14.7	0	-14.7	0	-14.7	0	-14.6	0	-14.6	0
8.2	2.01538	8.2	8.5795	8.2	23.6225	8.3	32.064	8.3	33.3778	-14.65	0	-14.65	0	-14.65	0	-14.55	0	-14.55	0
8.3	2.04321	8.3	8.6752	8.3	23.7392	8.4	32.0855	8.4	33.3719	-14.6	0	-14.6	0	-14.6	0	-14.5	0	-14.5	0
8.4	2.06763	8.4	8.76651	8.4	23.8539	8.5	32.1056	8.5	33.3836	-14.55	0	-14.55	0	-14.55	0	-14.45	0	-14.45	0
8.5	2.08765	8.5	8.8544	8.5	23.9672	8.6	32.1314	8.6	33.3983	-14.5	0	-14.5	0	-14.5	0	-14.4	0	-14.4	0
8.6	2.12378	8.6	8.95157	8.6	24.0844	8.7	32.1456	8.7	33.3973	-14.45	0	-14.45	0	-14.45	0	-14.35	0	-14.35	0
8.7	2.15161	8.7	9.03848	8.7	24.1928	8.8	32.1724	8.8	33.3983	-14.4	0	-14.4	0	-14.4	0	-14.3	0	-14.3	0
8.8	2.17603	8.8	9.11075	8.8	24.3036	8.9	32.1851	8.9	33.4076	-14.35	0	-14.35	0	-14.35	0	-14.25	0	-14.25	0
8.9	2.20337	8.9	9.19376	8.9	24.4076	9	32.2076	9	33.4168	-14.3	0	-14.3	0	-14.3	0	-14.2	0	-14.2	0
9	2.22925	9	9.27579	9	24.4887	9.1	32.2144	9.1	33.4168	-14.25	0	-14.25	0	-14.25	0	-14.15	0	-14.15	0
9.1	2.25464	9.1	9.35098	9.1	24.5795	9.2	32.233	9.2	33.4134	-14.2	0	-14.2	0	-14.2	0	-14.1	0	-14.1	0
9.2	2.28247	9.2	9.43643	9.2	24.6708	9.3	32.2349	9.3	33.4159	-14.15	0	-14.15	0	-14.15	0	-14.05	0	-14.05	0
9.3	2.30298	9.3	9.52335	9.3	24.7592	9.4	32.2403	9.4	33.4183	-14.1	0	-14.1	0	-14.1	0	-14	0	-14	0
9.4	2.32788	9.4	9.61417	9.4	24.8422	9.5	32.2564	9.5	33.4207	-14.05	0	-14.05	0	-14.05	0	-13.95	0	-13.95	0
9.5	2.34644	9.5	9.70401	9.5	24.9267	9.6	32.2706	9.6	33.4202	-14	0	-14	0	-14	0	-13.9	0	-13.9	0
9.6	2.37085	9.6	9.78555	9.6	25.0048	9.7	32.2852	9.7	33.432	-13.95	0	-13.95	0	-13.95	0	-13.85	0	-13.85	0
9.7	2.37964	9.7	9.86563	9.7	25.0805	9.8	32.2979	9.8	33.4251	-13.9	0	-13.9	0	-13.9	0	-13.8	0	-13.8	0
9.8	2.40357	9.8	9.94278	9.8	25.1596	9.9	32.3077	9.9	33.4227	-13.85	0	-13.85	0	-13.85	0	-13.75	0	-13.75	0
9.9	2.427	9.9	10.0136	9.9	25.2265	10	32.3184	10	33.4193	-13.8	0	-13.8	0	-13.8	0	-13.7	0	-13.7	0
10	2.44507	10	10.0941	10	25.3031	10.1	32.3199	10.1	33.4188	-13.75	0	-13.75	0	-13.75	0	-13.65	0	-13.65	0
10.1	2.45581	10.1	10.1703	10.1	25.3808	10.2	32.3209	10.2	33.4246	-13.7	0	-13.7	0	-13.7	0	-13.6	0	-13.6	0
10.2	2.47632	10.2	10.2528	10.2	25.4579	10.3	32.335	10.3	33.431	-13.65	0	-13.65	0	-13.65	0	-13.55	0	-13.55	0
10.3	2.50171	10.3	10.3319	10.3	25.538	10.4	32.3443	10.4	33.4305	-13.6	0	-13.6	0	-13.6	0	-13.5	0	-13.5	0
10.4	2.51685	10.4	10.4066	10.4	25.6132	10.5	32.3443	10.5	33.4276	-13.55	0	-13.55	0	-13.55	0	-13.45	0	-13.45	0
10.5	2.54224	10.5	10.4848	10.5	25.6752	10.6	32.3521	10.6	33.4266	-13.5	0	-13.5	0	-13.5	0	-13.4	0	-13.4	0
10.6	2.5647	10.6	10.5512	10.6	25.7441	10.7	32.3653	10.7	33.4305	-13.45	0	-13.45	0	-13.45	0	-13.35	0	-13.35	0
10.7	2.58814	10.7	10.6234	10.7	25.8139	10.8	32.378	10.8	33.4325	-13.4	0	-13.4	0	-13.4	0	-13.3	0	-13.3	0
10.8	2.6145	10.8	10.6884	10.8	25.893	10.9	32.3917	10.9	33.4334	-13.35	0	-13.35	0	-13.35	0	-13.25	0	-13.25	0
10.9	2.63941	10.9	10.7597	10.9	25.9672	11	32.4029	11	33.4329	-13.3	0	-13.3	0	-13.3	0	-13.2	0	-13.2	0
11	2.66626	11	10.8305	11	26.0414	11.1	32.4102	11.1	33.43	-13.25	0	-13.25	0	-13.25	0	-13.15	0	-13.15	0
11.1	2.69116	11.1	10.9062	11.1	26.1	11.2	32.4146	11.2	33.4261	-13.2	0	-13.2	0	-13.2	0	-13.1	0	-13.1	0
11.2	2.71363	11.2	10.9726	11.2	26.1694	11.3	32.4273	11.3	33.429	-13.15	0	-13.15	0	-13.15	0	-13.05	0	-13.05	0
11.3	2.7395	11.3	11.0346	11.3	26.2309	11.4	32.4381	11.4	33.4285	-13.1	0	-13.1	0	-13.1	0	-13	0	-13	0
11.4	2.76343	11.4	11.1093	11.4	26.2851	11.5	32.4469	11.5	33.4256	-13.05	0	-13.05	0	-13.05	0	-12.95	0	-12.95	0
11.5	2.78833	11.5	11.1825	11.5	26.3471	11.6	32.4552	11.6	33.4261	-13	0	-13	0	-13	0	-12.9	0	-12.9	0
11.6	2.81177	11.6	11.2567	11.6	26.3988	11.7	32.4683	11.7	33.4285	-12.95	0	-12.95	0	-12.95	0	-12.85	0	-12.85	0
11.7	2.8357	11.7	11.3271	11.7	26.4574	11.8	32.4796	11.8	33.432	-12.9	0	-12.9	0	-12.9	0	-12.8	0	-12.8	0
11.8	2.85718	11.8	11.394	11.8	26.497	11.9	32.4893	11.9	33.4354	-12.85	0	-12.85	0	-12.85	0	-12.75	0	-12.75	0
11.9	2.8772	11.9	11.4652	11.9	26.5497	12	32.4932	12	33.4364	-12.8	0	-12.8	0	-12.8	0	-12.7	0	-12.7	0
12	2.90015	12	11.5336	12	26.5956	12.1	32.5001	12.1	33.4412	-12.75	0	-12.75	0	-12.75	0	-12.65	0	-12.65	0
12.1	2.927	12.1	11.6068	12.1	26.6469	12.2	32.5103	12.2	33.4432	-12.7	0	-12.7	0	-12.7	0	-12.6	0	-12.6	0
12.2	2.95337	12.2	11.6776	12.2	26.704	12.3	32.5186	12.3	33.4437	-12.65	0	-12.65	0	-12.65	0	-12.55	0	-12.55	0
12.3	2.97779	12.3	11.7475	12.3	26.7421	12.4	32.5206	12.4	33.4398	-12.6	0	-12.6	0	-12.6	0	-12.5	0	-12.5	0
12.4	3.00025	12.4	11.8129	12.4	26.7943	12.5	32.5235	12.5	33.4378	-12.55	0	-12.55	0	-12.55	0	-12.45	0	-12.45	0
12.5	3.01148	12.5	11.8773	12.5	26.8324	12.6	32.5338	12.6	33.4447	-12.5	0	-12.5	0	-12.5	0	-12.4	0	-12.4	0
12.6	3.02857	12.6	11.9496	12.6	26.8686	12.7	32.5391	12.7	33.4505	-12.45	0	-12.45	0	-12.45	0	-12.35	0	-12.35	0
12.7	3.04566	12.7	12.0209	12.7	26.9228	12.8	32.5421	12.8	33.4603	-12.4	0	-12.4	0	-12.4	0	-12.3	0	-12.3	0
12.8	3.06812	12.8	12.0922	12.8	26.9696	12.9	32.5489	12.9	33.471	-12.35	0	-12.35	0	-12.35	0	-12.25	0	-12.25	0
12.9	3.0896	12.9	12.1586	12.9	27.018	13	32.5518	13	33.4696	-12.3	0	-12.3	0	-12.3	0	-12.2	0	-12.2	0
13	3.11304	13	12.225	13	27.0639	13.1	32.5567	13.1	33.4661	-12.25	0	-12.25	0	-12.25	0	-12.15	0	-12.15	0
13.1	3.13306	13.1	12.2768	13.1	27.0942	13.2	32.5572	13.2	33.4637	-12.2	0	-12.2	0	-12.2	0	-12.1	0	-12.1	0
13.2	3.15161	13.2	12.3295	13.2	27.1293	13.3	32.5655	13.3	33.4618	-12.15	0	-12.15	0	-12.15	0	-12.05	0	-12.05	0
13.3	3.17554	13.3	12.394	13.3	27.1723	13.4	32.5665	13.4	33.4486	-12.1	0	-12.1	0	-12.1	0	-12	0	-12	0
13.4	3.19654	13.4	12.4501	13.4	27.2065	13.5	32.5714	13.5	33.4427	-12.05	0	-12.05	0	-12.05	0	-11.95	0	-11.95	0
13.5	3.2229	13.5	12.5097	13.5	27.2416	13.6	32.5733	13.6	33.4354	-12	0	-12	0	-12	0	-11.9	0	-11.9	0
13.6	3.24292	13.6	12.5653	13.6	27.2865	13.7	32.5767	13.7	33.4373	-11.95	0	-11.95	0	-11.95	0	-11.85	0	-11.85	0
13.7	3.26294	13.7	12.6186	13.7	27.329	13.8	32.5816	13.8	33.4403	-11.9	0	-11.9	0	-11.9	0	-11.8	0	-11.8	0
13.8	3.28931	13.8	12.6772	13.8	27.3774	13.9	32.5875	13.9	33.4334	-11.85	0	-11.85	0	-11.85	0	-11.75	0	-11.75	0
13.9	3.31079	13.9	12.7304	13.9	27.4213	14	32.5865	14	33.4315	-11.8	0	-11.8	0	-11.8	0	-11.7	0	-11.7	0
14	3.33374	14	12.7816	14	27.4589	14.1	32.5909	14.1	33.4285	-11.75	0	-11.75	0	-11.75	0	-11.65	0	-11.65	0
14.1	3.35376	14.1	12.8378	14.1	27.4985	14.2	32.586	14.2	33.4266	-11.7	0	-11.7	0	-11.7	0	-11.6	0	-11.6	0
14.2	3.37427	14.2	12.9008	14.2	27.5297	14.3	32.5826	14.3	33.4202	-11.65	0	-11.65	0	-11.65	0	-11.55	0	-11.55	0
14.3	3.3938	14.3	12.9628	14.3	27.5693	14.4	32.5933	14.4	33.4144	-11.6	0	-11.6	0	-11.6	0	-11.5	0	-11.5	0
14.4	3.4104	14.4	13.0214	14.4	27.6088	14.5	32.608	14.5	33.4129	-11.55	0	-11.55	0	-11.55	0	-11.45	0	-11.45	0
14.5	3.43238	14.5	13.0844	14.5	27.6435	14.6	32.6095	14.6	33.4115	-11.5	0	-11.5	0	-11.5	0	-11.4	0	-11.4	0
14.6	3.45435	14.6	13.1479	14.6	27.6786	14.7	32.6104	14.7	33.4071	-11.45	0	-11.45	0	-11.45	0	-11.35	0	-11.35	0
14.7	3.47486	14.7	13.204	14.7	27.7133	14.8	32.6119	14.8	33.4071	-11.4	0	-11.4	0	-11.4	0	-11.3	0	-11.3	0
14.8	3.49536	14.8	13.2597	14.8	27.7455	14.9	32.6168	14.9	33.4032	-11.35	0	-11.35	0	-11.35	0	-11.25	0	-11.25	0
14.9	3.51196	14.9	13.3188	14.9	27.7787	15	32.6187	15	33.4007	-11.3	0	-11.3	0	-11.3	0	-11.2	0	-11.2	0
15	3.53345	15	13.3749	15	27.8153	15.1	32.6226	15.1	33.3997	-11.25	0	-11.25	0	-11.25	0	-11.15	0	-11.15	0
15.1	3.55445	15.1	13.4364	15.1	27.8525	15.2	32.6246	15.2	33.4017	-11.2	0	-11.2	0	-11.2	0	-11.1	0	-11.1	0
15.2	3.57544	15.2	13.494	15.2	27.8749	15.3	32.627	15.3	33.3997	-11.15	0	-11.15	0	-11.15	0	-11.05	0	-11.05	0
15.3	3.59448	15.3	13.5492	15.3	27.8959	15.4	32.6319	15.4	33.4017	-11.1	0	-11.1	0	-11.1	0	-11	0	-11	0
15.4	3.61841	15.4	13.602	15.4	27.9203	15.5	32.6353	15.5	33.4002	-11.05	0	-11.05	0	-11.05	0	-10.95	0	-10.95	0
15.5	3.64185	15.5	13.6562	15.5	27.9545	15.6	32.6339	15.6	33.3963	-11	0	-11	0	-11	0	-10.9	0	-10.9	0
15.6	3.65894	15.6	13.705	15.6	27.9853	15.7	32.6363	15.7	33.3978	-10.95	0	-10.95	0	-10.95	0	-10.85	0	-10.85	0
15.7	3.68286	15.7	13.7626	15.7	28.0155	15.8	32.6383	15.8	33.3953	-10.9	0	-10.9	0	-10.9	0	-10.8	0	-10.8	0
15.8	3.70484	15.8	13.8114	15.8	28.0487	15.9	32.6412	15.9	33.3953	-10.85	0	-10.85	0	-10.85	0	-10.75	0	-10.75	0
15.9	3.7312	15.9	13.869	15.9	28.0829	16	32.6431	16	33.3939	-10.8	0	-10.8	0	-10.8	0	-10.7	0	-10.7	0
16	3.75073	16	13.9252	16	28.1176	16.1	32.648	16.1	33.3953	-10.75	0	-10.75	0	-10.75	0	-10.65	0	-10.65	0
16.1	3.76734	16.1	13.9784	16.1	28.144	16.2	32.6524	16.2	33.3963	-10.7	0	-10.7	0	-10.7	0	-10.6	0	-10.6	0
16.2	3.78491	16.2	14.0302	16.2	28.1723	16.3	32.6539	16.3	33.3934	-10.65	0	-10.65	0	-10.65	0	-10.55	0	-10.55	0
16.3	3.80005	16.3	14.0834	16.3	28.1991	16.4	32.6524	16.4	33.3895	-10.6	0	-10.6	0	-10.6	0	-10.5	0	-10.5	0
16.4	3.81616	16.4	14.1337	16.4	28.2275	16.5	32.6544	16.5	33.388	-10.55	0	-10.55	0	-10.55	0	-10.45	0	-10.45	0
16.5	3.83814	16.5	14.1889	16.5	28.2582	16.6	32.6554	16.6	33.3851	-10.5	0	-10.5	0	-10.5	0	-10.4	0	-10.4	0
16.6	3.86157	16.6	14.2411	16.6	28.2831	16.7	32.6514	16.7	33.3836	-10.45	0	-10.45	0	-10.45	0	-10.35	0	-10.35	0
16.7	3.87818	16.7	14.2939	16.7	28.3041	16.8	32.651	16.8	33.3826	-10.4	0	-10.4	0	-10.4	0	-10.3	0	-10.3	0
16.8	3.90064	16.8	14.3476	16.8	28.3271	16.9	32.6514	16.9	33.3826	-10.35	0	-10.35	0	-10.35	0	-10.25	0	-10.25	0
16.9	3.92017	16.9	14.4008	16.9	28.3529	17	32.6539	17	33.3836	-10.3	0	-10.3	0	-10.3	0	-10.2	0	-10.2	0
17	3.94361	17	14.4521	17	28.3759	17.1	32.6563	17.1	33.3836	-10.25	0	-10.25	0	-10.25	0	-10.15	0	-10.15	0
17.1	3.96118	17.1	14.4994	17.1	28.3993	17.2	32.6622	17.2	33.3851	-10.2	0	-10.2	0	-10.2	0	-10.1	0	-10.1	0
17.2	3.98657	17.2	14.5507	17.2	28.4262	17.3	32.6681	17.3	33.388	-10.15	0	-10.15	0	-10.15	0	-10.05	0	-10.05	0
17.3	4.00952	17.3	14.6073	17.3	28.4569	17.4	32.6651	17.4	33.3856	-10.1	0	-10.1	0	-10.1	0	-10	0	-10	0
17.4	4.02564	17.4	14.6571	17.4	28.4765	17.5	32.6602	17.5	33.3787	-10.05	0	-10.05	0	-10.05	0	-9.95	0	-9.95	0
17.5	4.0398	17.5	14.7035	17.5	28.4945	17.6	32.6622	17.6	33.3787	-10	0	-10	0	-10	0	-9.9	0	-9.9	0
17.6	4.06226	17.6	14.7548	17.6	28.518	17.7	32.6617	17.7	33.3739	-9.95	0	-9.95	0	-9.95	0	-9.85	0	-9.85	0
17.7	4.07837	17.7	14.8022	17.7	28.538	17.8	32.6627	17.8	33.3695	-9.9	0	-9.9	0	-9.9	0	-9.8	0	-9.8	0
17.8	4.09741	17.8	14.8481	17.8	28.5575	17.9	32.6622	17.9	33.366	-9.85	0	-9.85	0	-9.85	0	-9.75	0	-9.75	0
17.9	4.11939	17.9	14.893	17.9	28.5795	18	32.6627	18	33.3651	-9.8	0	-9.8	0	-9.8	0	-9.7	0	-9.7	0
18	4.14038	18	14.9423	18	28.6044	18.1	32.67	18.1	33.3685	-9.75	0	-9.75	0	-9.75	0	-9.65	0	-9.65	0
18.1	4.15845	18.1	14.9892	18.1	28.6288	18.2	32.6661	18.2	33.3651	-9.7	0	-9.7	0	-9.7	0	-9.6	0	-9.6	0
18.2	4.17212	18.2	15.0321	18.2	28.6449	18.3	32.6641	18.3	33.366	-9.65	0	-9.65	0	-9.65	0	-9.55	0	-9.55	0
18.3	4.18823	18.3	15.0775	18.3	28.6664	18.4	32.6676	18.4	33.368	-9.6	0	-9.6	0	-9.6	0	-9.5	0	-9.5	0
18.4	4.20386	18.4	15.1249	18.4	28.6835	18.5	32.669	18.5	33.3719	-9.55	0	-9.55	0	-9.55	0	-9.45	0	-9.45	0
18.5	4.22095	18.5	15.1732	18.5	28.7006	18.6	32.6695	18.6	33.3719	-9.5	0	-9.5	0	-9.5	0	-9.4	0	-9.4	0
18.6	4.23804	18.6	15.224	18.6	28.7231	18.7	32.6734	18.7	33.3748	-9.45	0	-9.45	0	-9.45	0	-9.35	0	-9.35	0
18.7	4.25513	18.7	15.2694	18.7	28.7494	18.8	32.672	18.8	33.3739	-9.4	0	-9.4	0	-9.4	0	-9.3	0	-9.3	0
18.8	4.27271	18.8	15.3173	18.8	28.7685	18.9	32.6681	18.9	33.368	-9.35	0	-9.35	0	-9.35	0	-9.25	0	-9.25	0
18.9	4.28589	18.9	15.3642	18.9	28.7856	19	32.6685	19	33.3631	-9.3	0	-9.3	0	-9.3	0	-9.2	0	-9.2	0
19	4.30005	19	15.4047	19	28.7978	19.1	32.671	19.1	33.3631	-9.25	0	-9.25	0	-9.25	0	-9.15	0	-9.15	0
19.1	4.32056	19.1	15.4511	19.1	28.8149	19.2	32.6739	19.2	33.3602	-9.2	0	-9.2	0	-9.2	0	-9.1	0	-9.1	0
19.2	4.34351	19.2	15.4945	19.2	28.8363	19.3	32.6724	19.3	33.3563	-9.15	0	-9.15	0	-9.15	0	-9.05	0	-9.05	0
19.3	4.36011	19.3	15.5316	19.3	28.851	19.4	32.6749	19.4	33.3582	-9.1	0	-9.1	0	-9.1	0	-9	0	-9	0
19.4	4.37818	19.4	15.5746	19.4	28.8656	19.5	32.6715	19.5	33.3602	-9.05	0	-9.05	0	-9.05	0	-8.95	0	-8.95	0
19.5	4.39722	19.5	15.6166	19.5	28.8852	19.6	32.6676	19.6	33.3592	-9	0	-9	0	-9	0	-8.9	0	-8.9	0
19.6	4.41626	19.6	15.6581	19.6	28.8984	19.7	32.6641	19.7	33.3602	-8.95	0	-8.95	0	-8.95	0	-8.85	0	-8.85	0
19.7	4.43579	19.7	15.7021	19.7	28.913	19.8	32.6627	19.8	33.3607	-8.9	0	-8.9	0	-8.9	0	-8.8	0	-8.8	0
19.8	4.45386	19.8	15.7509	19.8	28.9316	19.9	32.6627	19.9	33.3621	-8.85	0	-8.85	0	-8.85	0	-8.75	0	-8.75	0
19.9	4.47095	19.9	15.7914	19.9	28.9472	20	32.6656	20	33.3602	-8.8	0	-8.8	0	-8.8	0	-8.7	0	-8.7	0
20	4.48999	20	15.8315	20	28.9594	20.1	32.6646	20.1	33.3577	-8.75	0	-8.75	0	-8.75	0	-8.65	0	-8.65	0
20.1	4.51099	20.1	15.8734	20.1	28.9692	20.2	32.6602	20.2	33.3538	-8.7	0	-8.7	0	-8.7	0	-8.6	0	-8.6	0
20.2	4.52271	20.2	15.9125	20.2	28.9804	20.3	32.6597	20.3	33.3485	-8.65	0	-8.65	0	-8.65	0	-8.55	0	-8.55	0
20.3	4.53833	20.3	15.955	20.3	28.9941	20.4	32.6622	20.4	33.3455	-8.6	0	-8.6	0	-8.6	0	-8.5	0	-8.5	0
20.4	4.55396	20.4	15.9999	20.4	29.0053	20.5	32.6578	20.5	33.3397	-8.55	0	-8.55	0	-8.55	0	-8.45	0	-8.45	0
20.5	4.56909	20.5	16.0399	20.5	29.0194	20.6	32.6588	20.6	33.3304	-8.5	0	-8.5	0	-8.5	0	-8.4	0	-8.4	0
20.6	4.58618	20.6	16.08	20.6	29.0277	20.7	32.6593	20.7	33.327	-8.45	0	-8.45	0	-8.45	0	-8.35	0	-8.35	0
20.7	4.60474	20.7	16.1161	20.7	29.038	20.8	32.6627	20.8	33.326	-8.4	0	-8.4	0	-8.4	0	-8.3	0	-8.3	0
20.8	4.62818	20.8	16.1532	20.8	29.0531	20.9	32.669	20.9	33.3265	-8.35	0	-8.35	0	-8.35	0	-8.25	0	-8.25	0
20.9	4.65259	20.9	16.1947	20.9	29.0712	21	32.6744	21	33.325	-8.3	0	-8.3	0	-8.3	0	-8.2	0	-8.2	0
21	4.67407	21	16.2397	21	29.0834	21.1	32.6817	21.1	33.3294	-8.25	0	-8.25	0	-8.25	0	-8.15	0	-8.15	0
21.1	4.69409	21.1	16.2797	21.1	29.102	21.2	32.6822	21.2	33.3211	-8.2	0	-8.2	0	-8.2	0	-8.1	0	-8.1	0
21.2	4.70825	21.2	16.3183	21.2	29.1127	21.3	32.6837	21.3	33.3197	-8.15	0	-8.15	0	-8.15	0	-8.05	0	-8.05	0
21.3	4.72681	21.3	16.3539	21.3	29.1235	21.4	32.689	21.4	33.3158	-8.1	0	-8.1	0	-8.1	0	-8	0	-8	0
21.4	4.7439	21.4	16.3896	21.4	29.1361	21.5	32.6905	21.5	33.3133	-8.05	0	-8.05	0	-8.05	0	-7.95	0	-7.95	0
21.5	4.7605	21.5	16.4267	21.5	29.1488	21.6	32.6886	21.6	33.3075	-8	0	-8	0	-8	0	-7.9	0	-7.9	0
21.6	4.77905	21.6	16.4682	21.6	29.162	21.7	32.6861	21.7	33.3055	-7.95	0	-7.95	0	-7.95	0	-7.85	0	-7.85	0
21.7	4.79712	21.7	16.5082	21.7	29.1747	21.8	32.6866	21.8	33.2992	-7.9	0	-7.9	0	-7.9	0	-7.8	0	-7.8	0
21.8	4.80786	21.8	16.5356	21.8	29.1879	21.9	32.6851	21.9	33.2967	-7.85	0	-7.85	0	-7.85	0	-7.75	0	-7.75	0
21.9	4.82788	21.9	16.5746	21.9	29.2001	22	32.6856	22	33.2923	-7.8	0	-7.8	0	-7.8	0	-7.7	0	-7.7	0
22	4.84986	22	16.6093	22	29.2123	22.1	32.6915	22.1	33.2948	-7.75	0	-7.75	0	-7.75	0	-7.65	0	-7.65	0
22.1	4.87525	22.1	16.6518	22.1	29.2255	22.2	32.6925	22.2	33.2948	-7.7	0	-7.7	0	-7.7	0	-7.6	0	-7.6	0
22.2	4.8938	22.2	16.6898	22.2	29.2377	22.3	32.6939	22.3	33.2894	-7.65	0	-7.65	0	-7.65	0	-7.55	0	-7.55	0
22.3	4.90991	22.3	16.7245	22.3	29.2514	22.4	32.6959	22.4	33.285	-7.6	0	-7.6	0	-7.6	0	-7.5	0	-7.5	0
22.4	4.92945	22.4	16.7611	22.4	29.2626	22.5	32.6939	22.5	33.2806	-7.55	0	-7.55	0	-7.55	0	-7.45	0	-7.45	0
22.5	4.95142	22.5	16.7973	22.5	29.2758	22.6	32.6895	22.6	33.2752	-7.5	0	-7.5	0	-7.5	0	-7.4	0	-7.4	0
22.6	4.96851	22.6	16.8329	22.6	29.2865	22.7	32.6861	22.7	33.2791	-7.45	0	-7.45	0	-7.45	0	-7.35	0	-7.35	0
22.7	4.98413	22.7	16.8676	22.7	29.2963	22.8	32.6842	22.8	33.2811	-7.4	0	-7.4	0	-7.4	0	-7.3	0	-7.3	0
22.8	5.00171	22.8	16.9018	22.8	29.3041	22.9	32.6798	22.9	33.2782	-7.35	0	-7.35	0	-7.35	0	-7.25	0	-7.25	0
22.9	5.01929	22.9	16.9369	22.9	29.31	23	32.6807	23	33.2777	-7.3	0	-7.3	0	-7.3	0	-7.2	0	-7.2	0
23	5.03443	23	16.9726	23	29.3193	23.1	32.6793	23.1	33.2742	-7.25	0	-7.25	0	-7.25	0	-7.15	0	-7.15	0
23.1	5.04321	23.1	17.0077	23.1	29.3324	23.2	32.6793	23.2	33.2718	-7.2	0	-7.2	0	-7.2	0	-7.1	0	-7.1	0
23.2	5.05591	23.2	17.0419	23.2	29.3407	23.3	32.671	23.3	33.2718	-7.15	0	-7.15	0	-7.15	0	-7.05	0	-7.05	0
23.3	5.07105	23.3	17.0815	23.3	29.3481	23.4	32.6651	23.4	33.2694	-7.1	0	-7.1	0	-7.1	0	-7	0	-7	0
23.4	5.09107	23.4	17.1186	23.4	29.3578	23.5	32.6632	23.5	33.2703	-7.05	0	-7.05	0	-7.05	0	-6.95	0	-6.95	0
23.5	5.11157	23.5	17.1508	23.5	29.3715	23.6	32.6641	23.6	33.2625	-7	0	-7	0	-7	0	-6.9	0	-6.9	0
23.6	5.13159	23.6	17.1869	23.6	29.3803	23.7	32.6695	23.7	33.2606	-6.95	0	-6.95	0	-6.95	0	-6.85	0	-6.85	0
23.7	5.1482	23.7	17.2196	23.7	29.3901	23.8	32.6676	23.8	33.2606	-6.9	0	-6.9	0	-6.9	0	-6.8	0	-6.8	0
23.8	5.16675	23.8	17.2577	23.8	29.3954	23.9	32.6627	23.9	33.2547	-6.85	0	-6.85	0	-6.85	0	-6.75	0	-6.75	0
23.9	5.18482	23.9	17.2904	23.9	29.3954	24	32.6627	24	33.2528	-6.8	0	-6.8	0	-6.8	0	-6.7	0	-6.7	0
24	5.198	24	17.3227	24	29.4013	24.1	32.6612	24.1	33.2474	-6.75	0	-6.75	0	-6.75	0	-6.65	0	-6.65	0
24.1	5.2146	24.1	17.3578	24.1	29.4037	24.2	32.6568	24.2	33.2425	-6.7	0	-6.7	0	-6.7	0	-6.6	0	-6.6	0
24.2	5.23267	24.2	17.3905	24.2	29.412	24.3	32.6588	24.3	33.2401	-6.65	0	-6.65	0	-6.65	0	-6.55	0	-6.55	0
24.3	5.25757	24.3	17.4252	24.3	29.4203	24.4	32.6588	24.4	33.2391	-6.6	0	-6.6	0	-6.6	0	-6.5	0	-6.5	0
24.4	5.27661	24.4	17.4555	24.4	29.4272	24.5	32.6573	24.5	33.2352	-6.55	0	-6.55	0	-6.55	0	-6.45	0	-6.45	0
24.5	5.29712	24.5	17.4892	24.5	29.433	24.6	32.6578	24.6	33.2357	-6.5	0	-6.5	0	-6.5	0	-6.4	0	-6.4	0
24.6	5.31226	24.6	17.5233	24.6	29.4399	24.7	32.6578	24.7	33.2342	-6.45	0	-6.45	0	-6.45	0	-6.35	0	-6.35	0
24.7	5.32202	24.7	17.5541	24.7	29.4491	24.8	32.6544	24.8	33.2318	-6.4	0	-6.4	0	-6.4	0	-6.3	0	-6.3	0
24.8	5.33179	24.8	17.5849	24.8	29.456	24.9	32.6554	24.9	33.2308	-6.35	0	-6.35	0	-6.35	0	-6.25	0	-6.25	0
24.9	5.34302	24.9	17.6176	24.9	29.4648	25	32.6593	25	33.2293	-6.3	0	-6.3	0	-6.3	0	-6.2	0	-6.2	0
25	5.35864	25	17.6518	25	29.4799	25.1	32.6549	25.1	33.2264	-6.25	0	-6.25	0	-6.25	0	-6.15	0	-6.15	0
25.1	5.36792	25.1	17.6776	25.1	29.4887	25.2	32.6534	25.2	33.2244	-6.2	0	-6.2	0	-6.2	0	-6.1	0	-6.1	0
25.2	5.38355	25.2	17.7094	25.2	29.4955	25.3	32.6544	25.3	33.2201	-6.15	0	-6.15	0	-6.15	0	-6.05	0	-6.05	0
25.3	5.39624	25.3	17.7411	25.3	29.5028	25.4	32.6578	25.4	33.2191	-6.1	0	-6.1	0	-6.1	0	-6	0	-6	0
25.4	5.41333	25.4	17.7777	25.4	29.5146	25.5	32.6558	25.5	33.2157	-6.05	0	-6.05	0	-6.05	0	-5.95	0	-5.95	0
25.5	5.427	25.5	17.808	25.5	29.5194	25.6	32.6534	25.6	33.2108	-6	0	-6	0	-6	0	-5.9	0	-5.9	0
25.6	5.44068	25.6	17.8373	25.6	29.5238	25.7	32.6475	25.7	33.203	-5.95	0	-5.95	0	-5.95	0	-5.85	0	-5.85	0
25.7	5.45142	25.7	17.8603	25.7	29.5273	25.8	32.6475	25.8	33.1951	-5.9	0	-5.9	0	-5.9	0	-5.8	0	-5.8	0
25.8	5.46411	25.8	17.8896	25.8	29.5365	25.9	32.6461	25.9	33.1956	-5.85	0	-5.85	0	-5.85	0	-5.75	0	-5.75	0
25.9	5.48023	25.9	17.9169	25.9	29.5463	26	32.6446	26	33.1932	-5.8	0	-5.8	0	-5.8	0	-5.7	0	-5.7	0
26	5.49146	26	17.9491	26	29.5536	26.1	32.6431	26.1	33.1917	-5.75	0	-5.75	0	-5.75	0	-5.65	0	-5.65	0
26.1	5.50904	26.1	17.9804	26.1	29.5649	26.2	32.6427	26.2	33.1893	-5.7	0	-5.7	0	-5.7	0	-5.6	0	-5.6	0
26.2	5.52857	26.2	18.0092	26.2	29.5751	26.3	32.6412	26.3	33.1903	-5.65	0	-5.65	0	-5.65	0	-5.55	0	-5.55	0
26.3	5.54712	26.3	18.0414	26.3	29.5888	26.4	32.6407	26.4	33.1912	-5.6	0	-5.6	0	-5.6	0	-5.5	0	-5.5	0
26.4	5.56568	26.4	18.0712	26.4	29.5985	26.5	32.6397	26.5	33.1903	-5.55	0	-5.55	0	-5.55	0	-5.45	0	-5.45	0
26.5	5.58374	26.5	18.1029	26.5	29.6093	26.6	32.6353	26.6	33.1898	-5.5	0	-5.5	0	-5.5	0	-5.4	0	-5.4	0
26.6	5.5979	26.6	18.1317	26.6	29.6161	26.7	32.6344	26.7	33.1883	-5.45	0	-5.45	0	-5.45	0	-5.35	0	-5.35	0
26.7	5.61157	26.7	18.1645	26.7	29.6259	26.8	32.6324	26.8	33.1917	-5.4	0	-5.4	0	-5.4	0	-5.3	0	-5.3	0
26.8	5.62866	26.8	18.1967	26.8	29.6386	26.9	32.6275	26.9	33.1908	-5.35	0	-5.35	0	-5.35	0	-5.25	0	-5.25	0
26.9	5.64478	26.9	18.2245	26.9	29.6474	27	32.6226	27	33.1873	-5.3	0	-5.3	0	-5.3	0	-5.2	0	-5.2	0
27	5.65796	27	18.2509	27	29.6518	27.1	32.6143	27.1	33.181	-5.25	0	-5.25	0	-5.25	0	-5.15	0	-5.15	0
27.1	5.67017	27.1	18.2753	27.1	29.6552	27.2	32.6129	27.2	33.1771	-5.2	0	-5.2	0	-5.2	0	-5.1	0	-5.1	0
27.2	5.68384	27.2	18.3022	27.2	29.661	27.3	32.6143	27.3	33.179	-5.15	0	-5.15	0	-5.15	0	-5.05	0	-5.05	0
27.3	5.69946	27.3	18.3329	27.3	29.6723	27.4	32.6134	27.4	33.1776	-5.1	0	-5.1	0	-5.1	0	-5	0	-5	0
27.4	5.7146	27.4	18.3622	27.4	29.6811	27.5	32.6065	27.5	33.1717	-5.05	0	-5.05	0	-5.05	0	-4.95	0	-4.95	0
27.5	5.72193	27.5	18.3886	27.5	29.683	27.6	32.606	27.6	33.1688	-5	0	-5	0	-5	0	-4.9	0	-4.9	0
27.6	5.73267	27.6	18.412	27.6	29.6908	27.7	32.5992	27.7	33.16	-4.95	0	-4.95	0	-4.95	0	-4.85	0	-4.85	0
27.7	5.74829	27.7	18.434	27.7	29.6918	27.8	32.5973	27.8	33.159	-4.9	0	-4.9	0	-4.9	0	-4.8	0	-4.8	0
27.8	5.76392	27.8	18.4623	27.8	29.6957	27.9	32.5958	27.9	33.16	-4.85	0	-4.85	0	-4.85	0	-4.75	0	-4.75	0
27.9	5.77954	27.9	18.4936	27.9	29.7065	28	32.5919	28	33.1561	-4.8	0	-4.8	0	-4.8	0	-4.7	0	-4.7	0
28	5.79517	28	18.5233	28	29.7099	28.1	32.587	28.1	33.1527	-4.75	0	-4.75	0	-4.75	0	-4.65	0	-4.65	0
28.1	5.80884	28.1	18.5492	28.1	29.7133	28.2	32.5836	28.2	33.1512	-4.7	0	-4.7	0	-4.7	0	-4.6	0	-4.6	0
28.2	5.82056	28.2	18.5692	28.2	29.7157	28.3	32.5802	28.3	33.1463	-4.65	0	-4.65	0	-4.65	0	-4.55	0	-4.55	0
28.3	5.83521	28.3	18.5927	28.3	29.7196	28.4	32.5821	28.4	33.1444	-4.6	0	-4.6	0	-4.6	0	-4.5	0	-4.5	0
28.4	5.85034	28.4	18.6234	28.4	29.7284	28.5	32.5841	28.5	33.1424	-4.55	0	-4.55	0	-4.55	0	-4.45	0	-4.45	0
28.5	5.86646	28.5	18.6527	28.5	29.7323	28.6	32.587	28.6	33.1409	-4.5	0	-4.5	0	-4.5	0	-4.4	0	-4.4	0
28.6	5.8772	28.6	18.682	28.6	29.7402	28.7	32.5885	28.7	33.1395	-4.45	0	-4.45	0	-4.45	0	-4.35	0	-4.35	0
28.7	5.89575	28.7	18.7089	28.7	29.7489	28.8	32.5899	28.8	33.14	-4.4	0	-4.4	0	-4.4	0	-4.3	0	-4.3	0
28.8	5.91138	28.8	18.7343	28.8	29.7514	28.9	32.5904	28.9	33.1395	-4.35	0	-4.35	0	-4.35	0	-4.25	0	-4.25	0
28.9	5.92847	28.9	18.7655	28.9	29.7602	29	32.5924	29	33.1361	-4.3	0	-4.3	0	-4.3	0	-4.2	0	-4.2	0
29	5.94361	29	18.7943	29	29.768	29.1	32.5943	29.1	33.1375	-4.25	0	-4.25	0	-4.25	0	-4.15	0	-4.15	0
29.1	5.95777	29.1	18.8202	29.1	29.7763	29.2	32.5943	29.2	33.1356	-4.2	0	-4.2	0	-4.2	0	-4.1	0	-4.1	0
29.2	5.96802	29.2	18.8451	29.2	29.7753	29.3	32.5924	29.3	33.1326	-4.15	0	-4.15	0	-4.15	0	-4.05	0	-4.05	0
29.3	5.98218	29.3	18.87	29.3	29.7807	29.4	32.5982	29.4	33.1351	-4.1	0	-4.1	0	-4.1	0	-4	0	-4	0
29.4	5.9978	29.4	18.9008	29.4	29.7846	29.5	32.5933	29.5	33.1307	-4.05	0	-4.05	0	-4.05	0	-3.95	0	-3.95	0
29.5	6.01001	29.5	18.9242	29.5	29.7841	29.6	32.5894	29.6	33.1312	-4	0	-4	0	-4	0	-3.9	0	-3.9	0
29.6	6.02075	29.6	18.9486	29.6	29.7885	29.7	32.5919	29.7	33.1307	-3.95	0	-3.95	0	-3.95	0	-3.85	0	-3.85	0
29.7	6.03638	29.7	18.974	29.7	29.7973	29.8	32.5899	29.8	33.1287	-3.9	0	-3.9	0	-3.9	0	-3.8	0	-3.8	0
29.8	6.05005	29.8	18.998	29.8	29.8041	29.9	32.5855	29.9	33.1239	-3.85	0	-3.85	0	-3.85	0	-3.75	0	-3.75	0
29.9	6.0647	29.9	19.0214	29.9	29.807	30	32.587	30	33.1239	-3.8	0	-3.8	0	-3.8	0	-3.7	0	-3.7	0
30	6.07593	30	19.0482	30	29.8149	30.1	32.5875	30.1	33.1248	-3.75	0	-3.75	0	-3.75	0	-3.65	0	-3.65	0
30.1	6.09448	30.1	19.0688	30.1	29.8261	30.2	32.586	30.2	33.1253	-3.7	0	-3.7	0	-3.7	0	-3.6	0	-3.6	0
30.2	6.11255	30.2	19.0937	30.2	29.8276	30.3	32.5885	30.3	33.1243	-3.65	0	-3.65	0	-3.65	0	-3.55	0	-3.55	0
30.3	6.1272	30.3	19.1186	30.3	29.8319	30.4	32.5904	30.4	33.1268	-3.6	0	-3.6	0	-3.6	0	-3.5	0	-3.5	0
30.4	6.14478	30.4	19.1488	30.4	29.8412	30.5	32.5865	30.5	33.1248	-3.55	0	-3.55	0	-3.55	0	-3.45	0	-3.45	0
30.5	6.1565	30.5	19.1737	30.5	29.8432	30.6	32.5846	30.6	33.1239	-3.5	0	-3.5	0	-3.5	0	-3.4	0	-3.4	0
30.6	6.16675	30.6	19.1952	30.6	29.8446	30.7	32.5797	30.7	33.1209	-3.45	0	-3.45	0	-3.45	0	-3.35	0	-3.35	0
30.7	6.17993	30.7	19.2152	30.7	29.8485	30.8	32.5777	30.8	33.118	-3.4	0	-3.4	0	-3.4	0	-3.3	0	-3.3	0
30.8	6.19507	30.8	19.2353	30.8	29.8505	30.9	32.5748	30.9	33.1131	-3.35	0	-3.35	0	-3.35	0	-3.25	0	-3.25	0
30.9	6.2107	30.9	19.2543	30.9	29.85	31	32.5714	31	33.1107	-3.3	0	-3.3	0	-3.3	0	-3.2	0	-3.2	0
31	6.2229	31	19.2787	31	29.8515	31.1	32.5665	31.1	33.1087	-3.25	0	-3.25	0	-3.25	0	-3.15	0	-3.15	0
31.1	6.23267	31.1	19.2997	31.1	29.8529	31.2	32.5694	31.2	33.1102	-3.2	0	-3.2	0	-3.2	0	-3.1	0	-3.1	0
31.2	6.24634	31.2	19.3222	31.2	29.8573	31.3	32.567	31.3	33.1058	-3.15	0	-3.15	0	-3.15	0	-3.05	0	-3.05	0
31.3	6.25659	31.3	19.3402	31.3	29.8554	31.4	32.5684	31.4	33.1068	-3.1	0	-3.1	0	-3.1	0	-3	0	-3	0
31.4	6.26978	31.4	19.3642	31.4	29.8564	31.5	32.5684	31.5	33.1053	-3.05	0	-3.05	0	-3.05	0	-2.95	0	-2.95	0
31.5	6.28394	31.5	19.3827	31.5	29.8568	31.6	32.5689	31.6	33.1053	-3	0	-3	0	-3	0	-2.9	0	-2.9	0
31.6	6.29566	31.6	19.3998	31.6	29.8603	31.7	32.5719	31.7	33.1043	-2.95	0	-2.95	0	-2.95	0	-2.85	0	-2.85	0
31.7	6.31323	31.7	19.4247	31.7	29.8686	31.8	32.5733	31.8	33.1043	-2.9	0	-2.9	0	-2.9	0	-2.8	0	-2.8	0
31.8	6.33521	31.8	19.4496	31.8	29.8739	31.9	32.5665	31.9	33.1038	-2.85	0	-2.85	0	-2.85	0	-2.75	0	-2.75	0
31.9	6.34644	31.9	19.4672	31.9	29.8749	32	32.5631	32	33.099	-2.8	0	-2.8	0	-2.8	0	-2.7	0	-2.7	0
32	6.35864	32	19.4872	32	29.8764	32.1	32.5611	32.1	33.0926	-2.75	0	-2.75	0	-2.75	0	-2.65	0	-2.65	0
32.1	6.37085	32.1	19.5072	32.1	29.8783	32.2	32.5631	32.2	33.0936	-2.7	0	-2.7	0	-2.7	0	-2.6	0	-2.6	0
32.2	6.38501	32.2	19.5336	32.2	29.8861	32.3	32.5636	32.3	33.0951	-2.65	0	-2.65	0	-2.65	0	-2.55	0	-2.55	0
32.3	6.3938	32.3	19.5541	32.3	29.8876	32.4	32.5606	32.4	33.0916	-2.6	0	-2.6	0	-2.6	0	-2.5	0	-2.5	0
32.4	6.40357	32.4	19.5688	32.4	29.8891	32.5	32.5592	32.5	33.0907	-2.55	0	-2.55	0	-2.55	0	-2.45	0	-2.45	0
32.5	6.41626	32.5	19.5873	32.5	29.8901	32.6	32.5562	32.6	33.0902	-2.5	0	-2.5	0	-2.5	0	-2.4	0	-2.4	0
32.6	6.42945	32.6	19.6054	32.6	29.8881	32.7	32.5543	32.7	33.0892	-2.45	0	-2.45	0	-2.45	0	-2.35	0	-2.35	0
32.7	6.44214	32.7	19.6234	32.7	29.8881	32.8	32.5514	32.8	33.0863	-2.4	0	-2.4	0	-2.4	0	-2.3	0	-2.3	0
32.8	6.45288	32.8	19.6366	32.8	29.8861	32.9	32.5489	32.9	33.0828	-2.35	0	-2.35	0	-2.35	0	-2.25	0	-2.25	0
32.9	6.46314	32.9	19.6532	32.9	29.8837	33	32.5499	33	33.0794	-2.3	0	-2.3	0	-2.3	0	-2.2	0	-2.2	0
33	6.47437	33	19.6708	33	29.8842	33.1	32.547	33.1	33.0741	-2.25	0	-2.25	0	-2.25	0	-2.15	0	-2.15	0
33.1	6.48316	33.1	19.6869	33.1	29.8818	33.2	32.5479	33.2	33.0765	-2.2	0	-2.2	0	-2.2	0	-2.1	0	-2.1	0
33.2	6.49536	33.2	19.7065	33.2	29.8822	33.3	32.5494	33.3	33.077	-2.15	0	-2.15	0	-2.15	0	-2.05	0	-2.05	0
33.3	6.50806	33.3	19.727	33.3	29.8842	33.4	32.5474	33.4	33.0765	-2.1	0	-2.1	0	-2.1	0	-2	0	-2	0
33.4	6.51978	33.4	19.7436	33.4	29.8818	33.5	32.5494	33.5	33.0731	-2.05	0	-2.05	0	-2.05	0	-1.95	0	-1.95	0
33.5	6.5315	33.5	19.765	33.5	29.8857	33.6	32.547	33.6	33.0726	-2	0	-2	0	-2	0	-1.9	0	-1.9	0
33.6	6.54712	33.6	19.7812	33.6	29.8876	33.7	32.5455	33.7	33.0697	-1.95	0	-1.95	0	-1.95	0	-1.85	0	-1.85	0
33.7	6.55786	33.7	19.7997	33.7	29.8871	33.8	32.547	33.8	33.0701	-1.9	0	-1.9	0	-1.9	0	-1.8	0	-1.8	0
33.8	6.56714	33.8	19.8231	33.8	29.8876	33.9	32.5426	33.9	33.0658	-1.85	0	-1.85	0	-1.85	0	-1.75	0	-1.75	0
33.9	6.57642	33.9	19.8373	33.9	29.8886	34	32.5465	34	33.0653	-1.8	0	-1.8	0	-1.8	0	-1.7	0	-1.7	0
34	6.58862	34	19.8539	34	29.8905	34.1	32.5455	34.1	33.0618	-1.75	0	-1.75	0	-1.75	0	-1.65	0	-1.65	0
34.1	6.5979	34.1	19.8705	34.1	29.891	34.2	32.5489	34.2	33.0618	-1.7	0	-1.7	0	-1.7	0	-1.6	0	-1.6	0
34.2	6.60962	34.2	19.8857	34.2	29.894	34.3	32.5494	34.3	33.0623	-1.65	0	-1.65	0	-1.65	0	-1.55	0	-1.55	0
34.3	6.61988	34.3	19.9086	34.3	29.8935	34.4	32.5499	34.4	33.0638	-1.6	0	-1.6	0	-1.6	0	-1.5	0	-1.5	0
34.4	6.63648	34.4	19.9296	34.4	29.894	34.5	32.5509	34.5	33.0614	-1.55	0	-1.55	0	-1.55	0	-1.45	0	-1.45	0
34.5	6.64771	34.5	19.9447	34.5	29.8979	34.6	32.5509	34.6	33.0594	-1.5	0	-1.5	0	-1.5	0	-1.4	0	-1.4	0
34.6	6.66089	34.6	19.9623	34.6	29.9037	34.7	32.5445	34.7	33.057	-1.45	0	-1.45	0	-1.45	0	-1.35	0	-1.35	0
34.7	6.67017	34.7	19.9735	34.7	29.9008	34.8	32.5391	34.8	33.0521	-1.4	0	-1.4	0	-1.4	0	-1.3	0	-1.3	0
34.8	6.67798	34.8	19.9848	34.8	29.8949	34.9	32.5367	34.9	33.0487	-1.35	0	-1.35	0	-1.35	0	-1.25	0	-1.25	0
34.9	6.68823	34.9	20.0038	34.9	29.8998	35	32.5308	35	33.0443	-1.3	0	-1.3	0	-1.3	0	-1.2	0	-1.2	0
35	6.69702	35	20.0175	35	29.9008	35.1	32.5245	35.1	33.0423	-1.25	0	-1.25	0	-1.25	0	-1.15	0	-1.15	0
35.1	6.70532	35.1	20.0273	35.1	29.8944	35.2	32.5186	35.2	33.0379	-1.2	0	-1.2	0	-1.2	0	-1.1	0	-1.1	0
35.2	6.71704	35.2	20.0409	35.2	29.893	35.3	32.5186	35.3	33.0409	-1.15	0	-1.15	0	-1.15	0	-1.05	0	-1.05	0
35.3	6.73169	35.3	20.0595	35.3	29.8984	35.4	32.5177	35.4	33.0379	-1.1	0	-1.1	0	-1.1	0	-1	0	-1	0
35.4	6.74146	35.4	20.0741	35.4	29.9027	35.5	32.5103	35.5	33.0306	-1.05	0	-1.05	0	-1.05	0	-0.950001	0	-0.950001	0
35.5	6.74683	35.5	20.0839	35.5	29.9023	35.6	32.5142	35.6	33.0296	-1	0	-1	0	-1	0	-0.900002	0	-0.900002	0
35.6	6.75806	35.6	20.1015	35.6	29.9076	35.7	32.5138	35.7	33.0296	-0.950001	0	-0.950001	0	-0.950001	0	-0.850002	0	-0.850002	0
35.7	6.76978	35.7	20.1161	35.7	29.9081	35.8	32.5108	35.8	33.0311	-0.899998	0	-0.899998	0	-0.899998	0	-0.799999	0	-0.799999	0
35.8	6.7815	35.8	20.1327	35.8	29.9086	35.9	32.5113	35.9	33.0321	-0.849998	0	-0.849998	0	-0.849998	0	-0.75	0	-0.75	0
35.9	6.7937	35.9	20.1483	35.9	29.9096	36	32.5108	36	33.033	-0.799999	0	-0.799999	0	-0.799999	0	-0.700001	0	-0.700001	0
36	6.8064	36	20.1625	36	29.9091	36.1	32.5094	36.1	33.0326	-0.75	0	-0.75	0	-0.75	0	-0.650002	0	-0.650002	0
36.1	6.81909	36.1	20.1752	36.1	29.9071	36.2	32.5045	36.2	33.0296	-0.700001	0	-0.700001	0	-0.700001	0	-0.600002	0	-0.600002	0
36.2	6.82788	36.2	20.1879	36.2	29.9018	36.3	32.5011	36.3	33.0267	-0.649998	0	-0.649998	0	-0.649998	0	-0.549999	0	-0.549999	0
36.3	6.83667	36.3	20.2021	36.3	29.9042	36.4	32.4986	36.4	33.0262	-0.599998	0	-0.599998	0	-0.599998	0	-0.5	0	-0.5	0
36.4	6.84595	36.4	20.2187	36.4	29.9047	36.5	32.4976	36.5	33.0223	-0.549999	0	-0.549999	0	-0.549999	0	-0.450001	0	-0.450001	0
36.5	6.85327	36.5	20.2338	36.5	29.9037	36.6	32.502	36.6	33.0218	-0.5	0	-0.5	0	-0.5	0	-0.400002	0	-0.400002	0
36.6	6.86255	36.6	20.2514	36.6	29.9057	36.7	32.5011	36.7	33.0199	-0.450001	0	-0.450001	0	-0.450001	0	-0.350002	0	-0.350002	0
36.7	6.87329	36.7	20.267	36.7	29.9081	36.8	32.5055	36.8	33.0203	-0.399998	0	-0.399998	0	-0.399998	0	-0.299999	0	-0.299999	0
36.8	6.88306	36.8	20.2826	36.8	29.9115	36.9	32.5074	36.9	33.0228	-0.349998	0	-0.349998	0	-0.349998	0	-0.25	0	-0.25	0
36.9	6.8938	36.9	20.3012	36.9	29.9135	37	32.5089	37	33.0257	-0.299999	0	-0.299999	0	-0.299999	0	-0.200001	0	-0.200001	0
37	6.90357	37	20.3163	37	29.9159	37.1	32.5059	37.1	33.0243	-0.25	0	-0.25	0	-0.25	0	-0.150002	0	-0.150002	0
37.1	6.91626	37.1	20.3305	37.1	29.9198	37.2	32.5089	37.2	33.0223	-0.200001	0	-0.200001	0	-0.200001	0	-0.100002	0	-0.100002	0
37.2	6.93433	37.2	20.3481	37.2	29.9233	37.3	32.5089	37.3	33.0218	-0.149998	0	-0.149998	0	-0.149998	0	-0.0499992	0	-0.0499992	0
37.3	6.94849	37.3	20.3656	37.3	29.9242	37.4	32.5094	37.4	33.0238	-0.0999985	0	-0.0999985	0	-0.0999985	0	0	0	0	0
37.4	6.96118	37.4	20.3842	37.4	29.9291	37.5	32.5108	37.5	33.0247	-0.0499992	0	-0.0499992	0	-0.0499992	0	0.0499992	0	0.0499992	0
37.5	6.97583	37.5	20.4037	37.5	29.9355	37.6	32.5118	37.6	33.0282	0	0	0	0	0	0	0.0999985	1.56089	0.0999985	7.08726
37.6	6.98853	37.6	20.4213	37.6	29.9384	37.7	32.5098	37.7	33.0257	0.0499992	0	0.0499992	0	0.0499992	0	0.149998	3.04544	0.149998	12.6188
37.7	7.00122	37.7	20.4359	37.7	29.9369	37.8	32.5108	37.8	33.0282	0.100002	0.0127967	0.100002	0.0639327	0.100002	0.318403	0.200001	4.45748	0.200001	16.9363
37.8	7.01343	37.8	20.4511	37.8	29.9364	37.9	32.5108	37.9	33.0311	0.150002	0.025578	0.150002	0.127688	0.150002	0.633423	0.25	5.80036	0.25	20.3058
37.9	7.02417	37.9	20.4667	37.9	29.9408	38	32.5118	38	33.0311	0.200001	0.0383452	0.200001	0.191272	0.200001	0.94512	0.299999	7.07756	0.299999	22.9356
38	7.0354	38	20.4828	38	29.9428	38.1	32.5128	38.1	33.0296	0.25	0.051098	0.25	0.254684	0.25	1.25353	0.349998	8.2923	0.349998	24.9881
38.1	7.04614	38.1	20.496	38.1	29.9433	38.2	32.5177	38.2	33.033	0.299999	0.0638367	0.299999	0.317926	0.299999	1.55868	0.399998	9.44762	0.399998	26.59
38.2	7.05933	38.2	20.5136	38.2	29.9477	38.3	32.5133	38.3	33.0316	0.350002	0.0765621	0.350002	0.381002	0.350002	1.86064	0.450001	10.5465	0.450001	27.8404
38.3	7.06568	38.3	20.5204	38.3	29.9394	38.4	32.5172	38.4	33.034	0.400002	0.0892723	0.400002	0.443903	0.400002	2.15939	0.5	11.5916	0.5	28.8163
38.4	7.08277	38.4	20.5395	38.4	29.9433	38.5	32.5221	38.5	33.0365	0.450001	0.101968	0.450001	0.506634	0.450001	2.45499	0.549999	12.5855	0.549999	29.5779
38.5	7.09351	38.5	20.5575	38.5	29.9452	38.6	32.5206	38.6	33.0345	0.5	0.11465	0.5	0.569197	0.5	2.74746	0.599998	13.5309	0.599998	30.1723
38.6	7.10034	38.6	20.5712	38.6	29.9482	38.7	32.5225	38.7	33.0326	0.549999	0.127318	0.549999	0.631591	0.549999	3.03686	0.649998	14.43	0.649998	30.6362
38.7	7.11206	38.7	20.5858	38.7	29.955	38.8	32.524	38.8	33.0301	0.600002	0.139972	0.600002	0.693821	0.600002	3.32322	0.700001	15.2852	0.700001	30.9984
38.8	7.12427	38.8	20.6024	38.8	29.9565	38.9	32.5211	38.9	33.0291	0.650002	0.152612	0.650002	0.755879	0.650002	3.60654	0.75	16.0985	0.75	31.281
38.9	7.1355	38.9	20.6151	38.9	29.9569	39	32.5245	39	33.0306	0.700001	0.165237	0.700001	0.81777	0.700001	3.88687	0.799999	16.872	0.799999	31.5015
39	7.14917	39	20.6308	39	29.9589	39.1	32.526	39.1	33.0316	0.75	0.177848	0.75	0.879494	0.75	4.16424	0.849998	17.6077	0.849998	31.6737
39.1	7.15601	39.1	20.6474	39.1	29.9604	39.2	32.525	39.2	33.0326	0.799999	0.190445	0.799999	0.941052	0.799999	4.43868	0.899998	18.3074	0.899998	31.808
39.2	7.16529	39.2	20.6615	39.2	29.9613	39.3	32.5225	39.3	33.0321	0.850002	0.20303	0.850002	1.00245	0.850002	4.71025	0.950001	18.973	0.950001	31.9129
39.3	7.17505	39.3	20.6747	39.3	29.9628	39.4	32.5196	39.4	33.0306	0.900002	0.215599	0.900002	1.06368	0.900002	4.97894	1	19.6059	1	31.9947
39.4	7.18628	39.4	20.6884	39.4	29.9633	39.5	32.5206	39.5	33.0282	0.950001	0.228154	0.950001	1.12474	0.950001	5.24479	1.05	20.2079	1.05	32.0586
39.5	7.198	39.5	20.705	39.5	29.9643	39.6	32.5181	39.6	33.0296	1	0.240695	1	1.18563	1	5.50783	1.1	20.7804	1.1	32.1085
39.6	7.21167	39.6	20.7182	39.6	29.9652	39.7	32.5196	39.7	33.0345	1.05	0.253222	1.05	1.24637	1.05	5.7681	1.15	21.325	1.15	32.1474
39.7	7.22193	39.7	20.7353	39.7	29.9677	39.8	32.5196	39.8	33.0379	1.1	0.265736	1.1	1.30694	1.1	6.02565	1.2	21.8429	1.2	32.1778
39.8	7.23364	39.8	20.748	39.8	29.9682	39.9	32.5196	39.9	33.0413	1.15	0.278235	1.15	1.36735	1.15	6.28045	1.25	22.3355	1.25	32.2015
39.9	7.25073	39.9	20.7641	39.9	29.9711	40	32.5255	40	33.0487	1.2	0.29072	1.2	1.42759	1.2	6.53257	1.3	22.804	1.3	32.22
40	7.26782	40	20.7851	40	29.9779	40.1	32.5186	40.1	33.0438	1.25	0.303191	1.25	1.48767	1.25	6.78203	1.35	23.2496	1.35	32.2344
40.1	7.27661	40.1	20.7987	40.1	29.976	40.2	32.5211	40.2	33.0418	1.3	0.315648	1.3	1.54759	1.3	7.02886	1.4	23.6733	1.4	32.2457
40.2	7.28736	40.2	20.8144	40.2	29.9794	40.3	32.5191	40.3	33.0413	1.35	0.328092	1.35	1.60735	1.35	7.2731	1.45	24.0764	1.45	32.2545
40.3	7.29419	40.3	20.8315	40.3	29.9784	40.4	32.5157	40.4	33.0389	1.4	0.340522	1.4	1.66695	1.4	7.51475	1.5	24.4597	1.5	32.2613
40.4	7.30347	40.4	20.8451	40.4	29.9809	40.5	32.5177	40.5	33.0423	1.45	0.352937	1.45	1.72638	1.45	7.75384	1.55	24.8243	1.55	32.2667
40.5	7.3147	40.5	20.8564	40.5	29.9833	40.6	32.5181	40.6	33.0428	1.5	0.365339	1.5	1.78566	1.5	7.99042	1.6	25.1711	1.6	32.2709
40.6	7.32495	40.6	20.872	40.6	29.9809	40.7	32.5196	40.7	33.0472	1.55	0.377727	1.55	1.84477	1.55	8.2245	1.65	25.5009	1.65	32.2741
40.7	7.34253	40.7	20.8896	40.7	29.9867	40.8	32.524	40.8	33.0492	1.6	0.390102	1.6	1.90373	1.6	8.45612	1.7	25.8146	1.7	32.2767
40.8	7.35523	40.8	20.9076	40.8	29.9931	40.9	32.526	40.9	33.0496	1.65	0.402462	1.65	1.96253	1.65	8.68529	1.75	26.1129	1.75	32.2787
40.9	7.36353	40.9	20.9242	40.9	29.995	41	32.525	41	33.0501	1.7	0.414809	1.7	2.02117	1.7	8.91204	1.8	26.3966	1.8	32.2802
41	7.37329	41	20.9384	41	29.996	41.1	32.5274	41.1	33.0531	1.75	0.427141	1.75	2.07965	1.75	9.13639	1.85	26.6665	1.85	32.2814
41.1	7.38599	41.1	20.9521	41.1	29.9989	41.2	32.5299	41.2	33.0535	1.8	0.43946	1.8	2.13798	1.8	9.35838	1.9	26.9231	1.9	32.2824
41.2	7.39868	41.2	20.9691	41.2	30.0019	41.3	32.5289	41.3	33.0531	1.85	0.451766	1.85	2.19615	1.85	9.57804	1.95	27.1673	1.95	32.2831
41.3	7.40357	41.3	20.9828	41.3	30.0004	41.4	32.5284	41.4	33.0516	1.9	0.464058	1.9	2.25416	1.9	9.79537	2	27.3994	2	32.2837
41.4	7.41431	41.4	20.997	41.4	29.9999	41.5	32.5289	41.5	33.0526	1.95	0.476335	1.95	2.31201	1.95	10.0104	2.05	27.6202	2.05	32.2841
41.5	7.42554	41.5	21.015	41.5	29.9994	41.6	32.5313	41.6	33.056	2	0.488599	2	2.36971	2	10.2232	2.1	27.8303	2.1	32.2845
41.6	7.44116	41.6	21.0331	41.6	30.0019	41.7	32.5284	41.7	33.057	2.05	0.500849	2.05	2.42725	2.05	10.4337	2.15	28.03	2.15	32.2848
41.7	7.44995	41.7	21.0458	41.7	30.0009	41.8	32.5264	41.8	33.054	2.1	0.513087	2.1	2.48464	2.1	10.642	2.2	28.22	2.2	32.285
41.8	7.46021	41.8	21.0585	41.8	30.0019	41.9	32.5284	41.9	33.0516	2.15	0.52531	2.15	2.54187	2.15	10.8481	2.25	28.4007	2.25	32.2851
41.9	7.46948	41.9	21.0717	41.9	30.0048	42	32.5264	42	33.0487	2.2	0.537519	2.2	2.59895	2.2	11.052	2.3	28.5725	2.3	32.2853
42	7.47827	42	21.0873	42	30.0077	42.1	32.5294	42.1	33.0487	2.25	0.549715	2.25	2.65587	2.25	11.2538	2.35	28.7359	2.35	32.2854
42.1	7.48511	42.1	21.1044	42.1	30.0111	42.2	32.5279	42.2	33.0487	2.3	0.561897	2.3	2.71265	2.3	11.4535	2.4	28.8914	2.4	32.2855
42.2	7.49488	42.2	21.1215	42.2	30.0121	42.3	32.5294	42.3	33.0506	2.35	0.574066	2.35	2.76927	2.35	11.651	2.45	29.0392	2.45	32.2855
42.3	7.50659	42.3	21.1386	42.3	30.0136	42.4	32.5343	42.4	33.054	2.4	0.586221	2.4	2.82573	2.4	11.8465	2.5	29.1798	2.5	32.2856
42.4	7.5188	42.4	21.1493	42.4	30.0155	42.5	32.5357	42.5	33.0545	2.45	0.598362	2.45	2.88205	2.45	12.0399	2.55	29.3136	2.55	32.2856
42.5	7.5271	42.5	21.164	42.5	30.0185	42.6	32.5377	42.6	33.0555	2.5	0.61049	2.5	2.93821	2.5	12.2312	2.6	29.4408	2.6	32.2856
42.6	7.53687	42.6	21.1767	42.6	30.0199	42.7	32.5352	42.7	33.054	2.55	0.622604	2.55	2.99422	2.55	12.4206	2.65	29.5617	2.65	32.2857
42.7	7.55005	42.7	21.1864	42.7	30.0248	42.8	32.5348	42.8	33.056	2.6	0.634706	2.6	3.05008	2.6	12.6079	2.7	29.6768	2.7	32.2857
42.8	7.56323	42.8	21.2021	42.8	30.0302	42.9	32.5343	42.9	33.0579	2.65	0.646793	2.65	3.10579	2.65	12.7933	2.75	29.7862	2.75	32.2857
42.9	7.57544	42.9	21.2191	42.9	30.0317	43	32.5343	43	33.0575	2.7	0.658867	2.7	3.16135	2.7	12.9767	2.8	29.8903	2.8	32.2857
43	7.58472	43	21.2328	43	30.0331	43.1	32.5362	43.1	33.0599	2.75	0.670927	2.75	3.21676	2.75	13.1582	2.85	29.9893	2.85	32.2857
43.1	7.59448	43.1	21.2509	43.1	30.0404	43.2	32.5391	43.2	33.0584	2.8	0.682974	2.8	3.27201	2.8	13.3377	2.9	30.0834	2.9	32.2857
43.2	7.60327	43.2	21.2655	43.2	30.0424	43.3	32.5391	43.3	33.0614	2.85	0.695008	2.85	3.32713	2.85	13.5154	2.95	30.173	2.95	32.2857
43.3	7.60669	43.3	21.2777	43.3	30.0429	43.4	32.5382	43.4	33.0584	2.9	0.707028	2.9	3.38209	2.9	13.6912	3	30.2581	3	32.2857
43.4	7.61499	43.4	21.2904	43.4	30.0458	43.5	32.5411	43.5	33.0618	2.95	0.719034	2.95	3.4369	2.95	13.8651	3.05	30.3391	3.05	32.2857
43.5	7.62573	43.5	21.3017	43.5	30.0492	43.6	32.5411	43.6	33.0618	3	0.731027	3	3.49157	3	14.0372	3.1	30.4161	3.1	32.2857
43.6	7.63355	43.6	21.3095	43.6	30.0522	43.7	32.5396	43.7	33.0589	3.05	0.743007	3.05	3.54609	3.05	14.2075	3.15	30.4894	3.15	32.2857
43.7	7.64185	43.7	21.3192	43.7	30.0536	43.8	32.5416	43.8	33.0594	3.1	0.754974	3.1	3.60047	3.1	14.376	3.2	30.5591	3.2	32.2857
43.8	7.65112	43.8	21.3334	43.8	30.058	43.9	32.5387	43.9	33.0589	3.15	0.766927	3.15	3.65469	3.15	14.5427	3.25	30.6254	3.25	32.2857
43.9	7.65894	43.9	21.3451	43.9	30.06	44	32.5396	44	33.057	3.2	0.778867	3.2	3.70877	3.2	14.7077	3.3	30.6884	3.3	32.2857
44	7.66675	44	21.3583	44	30.0624	44.1	32.5377	44.1	33.0584	3.25	0.790793	3.25	3.7627	3.25	14.8709	3.35	30.7484	3.35	32.2857
44.1	7.67554	44.1	21.372	44.1	30.0658	44.2	32.5372	44.2	33.0589	3.3	0.802706	3.3	3.81649	3.3	15.0324	3.4	30.8054	3.4	32.2857
44.2	7.68335	44.2	21.3871	44.2	30.0639	44.3	32.5323	44.3	33.0604	3.35	0.814607	3.35	3.87014	3.35	15.1922	3.45	30.8596	3.45	32.2857
44.3	7.69068	44.3	21.3959	44.3	30.0644	44.4	32.5347	44.4	33.0599	3.4	0.826493	3.4	3.92364	3.4	15.3503	3.5	30.9112	3.5	32.2857
44.4	7.69849	44.4	21.4076	44.4	30.0678	44.5	32.5294	44.5	33.0545	3.45	0.838366	3.45	3.97699	3.45	15.5067	3.55	30.9602	3.55	32.2857
44.5	7.70435	44.5	21.4149	44.5	30.0658	44.6	32.5245	44.6	33.0531	3.5	0.850226	3.5	4.0302	3.5	15.6615	3.6	31.0069	3.6	32.2857
44.6	7.719	44.6	21.4272	44.6	30.0614	44.7	32.5255	44.7	33.0531	3.55	0.862072	3.55	4.08327	3.55	15.8146	3.65	31.0513	3.65	32.2857
44.7	7.72925	44.7	21.4394	44.7	30.061	44.8	32.5225	44.8	33.0516	3.6	0.873907	3.6	4.1362	3.6	15.9662	3.7	31.0935	3.7	32.2857
44.8	7.73657	44.8	21.455	44.8	30.0585	44.9	32.523	44.9	33.055	3.65	0.885727	3.65	4.18898	3.65	16.1161	3.75	31.1336	3.75	32.2857
44.9	7.75025	44.9	21.4696	44.9	30.0649	45	32.524	45	33.0535	3.7	0.897534	3.7	4.24162	3.7	16.2644	3.8	31.1718	3.8	32.2857
45	7.76148	45	21.4828	45	30.0653	45.1	32.523	45.1	33.0521	3.75	0.909328	3.75	4.29412	3.75	16.4112	3.85	31.2081	3.85	32.2857
45.1	7.77222	45.1	21.496	45.1	30.0732	45.2	32.5196	45.2	33.0501	3.8	0.921108	3.8	4.34647	3.8	16.5565	3.9	31.2426	3.9	32.2857
45.2	7.78491	45.2	21.5053	45.2	30.0771	45.3	32.5172	45.3	33.0492	3.85	0.932877	3.85	4.39869	3.85	16.7002	3.95	31.2755	3.95	32.2857
45.3	7.79468	45.3	21.516	45.3	30.0776	45.4	32.5142	45.4	33.0413	3.9	0.944631	3.9	4.45076	3.9	16.8424	4	31.3067	4	32.2857
45.4	7.80152	45.4	21.5238	45.4	30.0751	45.5	32.5108	45.5	33.0409	3.95	0.956372	3.95	4.5027	3.95	16.983	4.05	31.3364	4.05	32.2857
45.5	7.81275	45.5	21.5336	45.5	30.079	45.6	32.5118	45.6	33.0438	4	0.9681	4	4.55449	4	17.1223	4.1	31.3647	4.1	32.2857
45.6	7.82691	45.6	21.5478	45.6	30.0863	45.7	32.5108	45.7	33.0448	4.05	0.979815	4.05	4.60615	4.05	17.26	4.15	31.3915	4.15	32.2857
45.7	7.83521	45.7	21.5585	45.7	30.0873	45.8	32.5133	45.8	33.0443	4.1	0.991518	4.1	4.65767	4.1	17.3963	4.2	31.4171	4.2	32.2857
45.8	7.84741	45.8	21.5717	45.8	30.0927	45.9	32.5113	45.9	33.0433	4.15	1.00321	4.15	4.70904	4.15	17.5311	4.25	31.4414	4.25	32.2857
45.9	7.85474	45.9	21.5878	45.9	30.0956	46	32.5084	46	33.0404	4.2	1.01488	4.2	4.76028	4.2	17.6645	4.3	31.4645	4.3	32.2857
46	7.85962	46	21.5956	46	30.0981	46.1	32.5089	46.1	33.0374	4.25	1.02655	4.25	4.81138	4.25	17.7966	4.35	31.4865	4.35	32.2857
46.1	7.86597	46.1	21.6039	46.1	30.0971	46.2	32.5191	46.2	33.0428	4.3	1.0382	4.3	4.86234	4.3	17.9272	4.4	31.5074	4.4	32.2857
46.2	7.88013	46.2	21.6186	46.2	30.1029	46.3	32.5152	46.3	33.0428	4.35	1.04983	4.35	4.91317	4.35	18.0564	4.45	31.5273	4.45	32.2857
46.3	7.88892	46.3	21.6269	46.3	30.101	46.4	32.5152	46.4	33.0384	4.4	1.06146	4.4	4.96386	4.4	18.1843	4.5	31.5462	4.5	32.2857
46.4	7.90161	46.4	21.6361	46.4	30.1025	46.5	32.5152	46.5	33.0374	4.45	1.07307	4.45	5.01441	4.45	18.3108	4.55	31.5642	4.55	32.2857
46.5	7.91333	46.5	21.6469	46.5	30.1054	46.6	32.5128	46.6	33.034	4.5	1.08467	4.5	5.06482	4.5	18.436	4.6	31.5813	4.6	32.2857
46.6	7.92456	46.6	21.6601	46.6	30.1073	46.7	32.5138	46.7	33.0365	4.55	1.09625	4.55	5.1151	4.55	18.5599	4.65	31.5976	4.65	32.2857
46.7	7.93726	46.7	21.6703	46.7	30.1098	46.8	32.5142	46.8	33.0369	4.6	1.10782	4.6	5.16525	4.6	18.6825	4.7	31.6131	4.7	32.2857
46.8	7.94605	46.8	21.6791	46.8	30.1073	46.9	32.5181	46.9	33.0404	4.65	1.11938	4.65	5.21526	4.65	18.8038	4.75	31.6278	4.75	32.2857
46.9	7.95874	46.9	21.6942	46.9	30.1098	47	32.5147	47	33.0399	4.7	1.13093	4.7	5.26513	4.7	18.9238	4.8	31.6418	4.8	32.2857
47	7.96997	47	21.7065	47	30.1117	47.1	32.5133	47.1	33.0389	4.75	1.14246	4.75	5.31487	4.75	19.0425	4.85	31.6551	4.85	32.2857
47.1	7.98169	47.1	21.7182	47.1	30.1112	47.2	32.5142	47.2	33.0384	4.8	1.15398	4.8	5.36448	4.8	19.16	4.9	31.6678	4.9	32.2857
47.2	7.99048	47.2	21.7294	47.2	30.1073	47.3	32.5152	47.3	33.0418	4.85	1.16549	4.85	5.41395	4.85	19.2762	4.95	31.6799	4.95	32.2857
47.3	8.0022	47.3	21.7445	47.3	30.1117	47.4	32.5123	47.4	33.0355	4.9	1.17699	4.9	5.46329	4.9	19.3912	5	31.6913	5	32.2857
47.4	8.01392	47.4	21.7553	47.4	30.1122	47.5	32.5108	47.5	33.0321	4.95	1.18847	4.95	5.5125	4.95	19.505	5.05	31.7022	5.05	32.2857
47.5	8.02124	47.5	21.7631	47.5	30.1132	47.6	32.5098	47.6	33.0316	5	1.19994	5	5.56157	5	19.6176	5.1	31.7126	5.1	32.2857
47.6	8.03345	47.6	21.7714	47.6	30.1122	47.7	32.5045	47.7	33.0262	5.05	1.21139	5.05	5.61051	5.05	19.729	5.15	31.7224	5.15	32.2857
47.7	8.0398	47.7	21.7802	47.7	30.1108	47.8	32.5011	47.8	33.0257	5.1	1.22284	5.1	5.65932	5.1	19.8393	5.2	31.7318	5.2	32.2857
47.8	8.05396	47.8	21.7958	47.8	30.1161	47.9	32.505	47.9	33.0291	5.15	1.23427	5.15	5.708	5.15	19.9483	5.25	31.7407	5.25	32.2857
47.9	8.07007	47.9	21.8105	47.9	30.12	48	32.5098	48	33.0326	5.2	1.24569	5.2	5.75654	5.2	20.0562	5.3	31.7492	5.3	32.2857
48	8.08325	48	21.8222	48	30.1239	48.1	32.5103	48.1	33.0345	5.25	1.25709	5.25	5.80496	5.25	20.163	5.35	31.7573	5.35	32.2857
48.1	8.09448	48.1	21.828	48.1	30.1259	48.2	32.5045	48.2	33.0345	5.3	1.26848	5.3	5.85324	5.3	20.2687	5.4	31.7649	5.4	32.2857
48.2	8.1062	48.2	21.8393	48.2	30.1244	48.3	32.5035	48.3	33.033	5.35	1.27986	5.35	5.9014	5.35	20.3732	5.45	31.7722	5.45	32.2857
48.3	8.11499	48.3	21.8524	48.3	30.1274	48.4	32.504	48.4	33.0311	5.4	1.29123	5.4	5.94943	5.4	20.4767	5.5	31.7792	5.5	32.2857
48.4	8.1228	48.4	21.8554	48.4	30.1244	48.5	32.5025	48.5	33.0301	5.45	1.30259	5.45	5.99732	5.45	20.579	5.55	31.7858	5.55	32.2857
48.5	8.13306	48.5	21.8647	48.5	30.1249	48.6	32.4996	48.6	33.0262	5.5	1.31393	5.5	6.04509	5.5	20.6803	5.6	31.7921	5.6	32.2857
48.6	8.1438	48.6	21.8681	48.6	30.1244	48.7	32.4957	48.7	33.0243	5.55	1.32526	5.55	6.09273	5.55	20.7805	5.65	31.798	5.65	32.2857
48.7	8.15259	48.7	21.8744	48.7	30.1244	48.8	32.4957	48.8	33.0286	5.6	1.33657	5.6	6.14024	5.6	20.8796	5.7	31.8037	5.7	32.2857
48.8	8.16284	48.8	21.8876	48.8	30.1235	48.9	32.4996	48.9	33.0267	5.65	1.34788	5.65	6.18762	5.65	20.9777	5.75	31.8091	5.75	32.2857
48.9	8.17163	48.9	21.893	48.9	30.1225	49	32.4952	49	33.0218	5.7	1.35917	5.7	6.23487	5.7	21.0748	5.8	31.8142	5.8	32.2857
49	8.18189	49	21.8959	49	30.1235	49.1	32.4913	49.1	33.0179	5.75	1.37045	5.75	6.282	5.75	21.1708	5.85	31.8191	5.85	32.2857
49.1	8.19019	49.1	21.8993	49.1	30.1225	49.2	32.4889	49.2	33.0106	5.8	1.38171	5.8	6.329	5.8	21.2658	5.9	31.8238	5.9	32.2857
49.2	8.19654	49.2	21.9032	49.2	30.1191	49.3	32.483	49.3	33.0062	5.85	1.39297	5.85	6.37587	5.85	21.3599	5.95	31.8282	5.95	32.2857
49.3	8.20288	49.3	21.9047	49.3	30.1127	49.4	32.4845	49.4	33.0057	5.9	1.40421	5.9	6.42262	5.9	21.4529	6	31.8324	6	32.2857
49.4	8.21802	49.4	21.9135	49.4	30.1152	49.5	32.483	49.5	33.0042	5.95	1.41544	5.95	6.46924	5.95	21.5449	6.05	31.8364	6.05	32.2857
49.5	8.22583	49.5	21.9208	49.5	30.1161	49.6	32.4854	49.6	33.0008	6	1.42665	6	6.51573	6	21.636	6.1	31.8402	6.1	32.2857
49.6	8.23657	49.6	21.9291	49.6	30.1195	49.7	32.4806	49.7	32.9935	6.05	1.43785	6.05	6.5621	6.05	21.7261	6.15	31.8438	6.15	32.2857
49.7	8.24341	49.7	21.9345	49.7	30.1147	49.8	32.4732	49.8	32.9881	6.1	1.44905	6.1	6.60835	6.1	21.8153	6.2	31.8472	6.2	32.2857
49.8	8.2478	49.8	21.934	49.8	30.1073	49.9	32.4703	49.9	32.9847	6.15	1.46022	6.15	6.65447	6.15	21.9035	6.25	31.8505	6.25	32.2857
49.9	8.25757	49.9	21.9369	49.9	30.1064	50	32.4693	50	32.9813	6.2	1.47139	6.2	6.70047	6.2	21.9908	6.3	31.8536	6.3	32.2857
50	8.26392	50	21.9438	50	30.1039	50.1	32.4654	50.1	32.9813	6.25	1.48254	6.25	6.74634	6.25	22.0772	6.35	31.8566	6.35	32.2857
50.1	8.27368	50.1	21.953	50.1	30.1005	50.2	32.4659	50.2	32.9779	6.3	1.49368	6.3	6.79208	6.3	22.1626	6.4	31.8594	6.4	32.2857
50.2	8.28394	50.2	21.9599	50.2	30.099	50.3	32.463	50.3	32.9764	6.35	1.50481	6.35	6.83771	6.35	22.2472	6.45	31.8621	6.45	32.2857
50.3	8.29517	50.3	21.9672	50.3	30.0995	50.4	32.4698	50.4	32.9754	6.4	1.51593	6.4	6.88321	6.4	22.3309	6.5	31.8646	6.5	32.2857
50.4	8.30737	50.4	21.9779	50.4	30.0995	50.5	32.4669	50.5	32.9744	6.45	1.52703	6.45	6.92859	6.45	22.4136	6.55	31.867	6.55	32.2857
50.5	8.31861	50.5	21.9848	50.5	30.101	50.6	32.4674	50.6	32.9774	6.5	1.53812	6.5	6.97385	6.5	22.4956	6.6	31.8693	6.6	32.2857
50.6	8.33081	50.6	21.9936	50.6	30.102	50.7	32.4654	50.7	32.9764	6.55	1.5492	6.55	7.01898	6.55	22.5766	6.65	31.8715	6.65	32.2857
50.7	8.3357	50.7	21.9989	50.7	30.1064	50.8	32.4625	50.8	32.973	6.6	1.56027	6.6	7.064	6.6	22.6568	6.7	31.8736	6.7	32.2857
50.8	8.34595	50.8	22.0033	50.8	30.1049	50.9	32.4615	50.9	32.9725	6.65	1.57132	6.65	7.10889	6.65	22.7361	6.75	31.8756	6.75	32.2857
50.9	8.35425	50.9	22.0087	50.9	30.102	51	32.4556	51	32.9647	6.7	1.58237	6.7	7.15366	6.7	22.8146	6.8	31.8775	6.8	32.2857
51	8.35767	51	22.0097	51	30.0951	51.1	32.4586	51.1	32.9652	6.75	1.59339	6.75	7.19831	6.75	22.8923	6.85	31.8793	6.85	32.2857
51.1	8.36597	51.1	22.0194	51.1	30.0971	51.2	32.4605	51.2	32.9701	6.8	1.60441	6.8	7.24284	6.8	22.9692	6.9	31.881	6.9	32.2857
51.2	8.37818	51.2	22.0316	51.2	30.099	51.3	32.461	51.3	32.9701	6.85	1.61542	6.85	7.28726	6.85	23.0452	6.95	31.8826	6.95	32.2857
51.3	8.38452	51.3	22.0443	51.3	30.101	51.4	32.4615	51.4	32.9666	6.9	1.62641	6.9	7.33155	6.9	23.1205	7	31.8841	7	32.2857
51.4	8.39575	51.4	22.0536	51.4	30.1015	51.5	32.461	51.5	32.9681	6.95	1.63739	6.95	7.37572	6.95	23.1949	7.05	31.8856	7.05	32.2857
51.5	8.40698	51.5	22.0619	51.5	30.1015	51.6	32.46	51.6	32.9676	7	1.64836	7	7.41977	7	23.2686	7.1	31.887	7.1	32.2857
51.6	8.41431	51.6	22.0668	51.6	30.0995	51.7	32.4586	51.7	32.9661	7.05	1.65931	7.05	7.4637	7.05	23.3415	7.15	31.8883	7.15	32.2857
51.7	8.42017	51.7	22.0727	51.7	30.099	51.8	32.4576	51.8	32.9647	7.1	1.67026	7.1	7.50752	7.1	23.4136	7.2	31.8896	7.2	32.2857
51.8	8.42505	51.8	22.0761	51.8	30.0981	51.9	32.4542	51.9	32.9642	7.15	1.68119	7.15	7.55122	7.15	23.485	7.25	31.8908	7.25	32.2857
51.9	8.43091	51.9	22.0815	51.9	30.0951	52	32.4532	52	32.9627	7.2	1.69211	7.2	7.59479	7.2	23.5556	7.3	31.8919	7.3	32.2857
52	8.44263	52	22.0854	52	30.0961	52.1	32.4556	52.1	32.9613	7.25	1.70301	7.25	7.63826	7.25	23.6254	7.35	31.893	7.35	32.2857
52.1	8.45142	52.1	22.0932	52.1	30.0946	52.2	32.4517	52.2	32.9583	7.3	1.71391	7.3	7.6816	7.3	23.6946	7.4	31.8941	7.4	32.2857
52.2	8.45923	52.2	22.0971	52.2	30.0942	52.3	32.4444	52.3	32.9525	7.35	1.72479	7.35	7.72483	7.35	23.763	7.45	31.895	7.45	32.2857
52.3	8.46411	52.3	22.099	52.3	30.0898	52.4	32.443	52.4	32.9495	7.4	1.73566	7.4	7.76794	7.4	23.8306	7.5	31.896	7.5	32.2857
52.4	8.47095	52.4	22.1093	52.4	30.0888	52.5	32.439	52.5	32.952	7.45	1.74652	7.45	7.81094	7.45	23.8976	7.55	31.8969	7.55	32.2857
52.5	8.47974	52.5	22.1156	52.5	30.0912	52.6	32.4347	52.6	32.9491	7.5	1.75737	7.5	7.85381	7.5	23.9639	7.6	31.8977	7.6	32.2857
52.6	8.48413	52.6	22.1195	52.6	30.0902	52.7	32.4303	52.7	32.9466	7.55	1.7682	7.55	7.89658	7.55	24.0294	7.65	31.8985	7.65	32.2857
52.7	8.48804	52.7	22.121	52.7	30.0868	52.8	32.4239	52.8	32.9432	7.6	1.77902	7.6	7.93923	7.6	24.0943	7.7	31.8993	7.7	32.2857
52.8	8.49341	52.8	22.1225	52.8	30.0849	52.9	32.4215	52.9	32.9427	7.65	1.78983	7.65	7.98176	7.65	24.1585	7.75	31.9	7.75	32.2857
52.9	8.50366	52.9	22.1317	52.9	30.0839	53	32.419	53	32.9383	7.7	1.80063	7.7	8.02418	7.7	24.222	7.8	31.9007	7.8	32.2857
53	8.50904	53	22.1356	53	30.0834	53.1	32.4181	53.1	32.9388	7.75	1.81142	7.75	8.06649	7.75	24.2848	7.85	31.9013	7.85	32.2857
53.1	8.51831	53.1	22.141	53.1	30.0829	53.2	32.4195	53.2	32.9383	7.8	1.82219	7.8	8.10868	7.8	24.347	7.9	31.902	7.9	32.2857
53.2	8.52417	53.2	22.1425	53.2	30.0824	53.3	32.4151	53.3	32.9354	7.85	1.83295	7.85	8.15076	7.85	24.4085	7.95	31.9026	7.95	32.2857
53.3	8.53345	53.3	22.1493	53.3	30.0839	53.4	32.4127	53.4	32.9315	7.9	1.8437	7.9	8.19272	7.9	24.4693	8	31.9031	8	32.2857
53.4	8.54029	53.4	22.1498	53.4	30.0815	53.5	32.4132	53.5	32.9349	7.95	1.85444	7.95	8.23457	7.95	24.5296	8.05	31.9037	8.05	32.2857
53.5	8.54614	53.5	22.1576	53.5	30.0815	53.6	32.4097	53.6	32.9325	8	1.86517	8	8.27631	8	24.5891	8.1	31.9042	8.1	32.2857
53.6	8.55591	53.6	22.1615	53.6	30.0824	53.7	32.4117	53.7	32.9368	8.05	1.87588	8.05	8.31793	8.05	24.6481	8.15	31.9047	8.15	32.2857
53.7	8.56568	53.7	22.1708	53.7	30.0873	53.8	32.4112	53.8	32.9378	8.1	1.88658	8.1	8.35945	8.1	24.7064	8.2	31.9051	8.2	32.2857
53.8	8.57398	53.8	22.1752	53.8	30.0878	53.9	32.4097	53.9	32.9325	8.15	1.89727	8.15	8.40085	8.15	24.7642	8.25	31.9056	8.25	32.2857
53.9	8.57593	53.9	22.1772	53.9	30.0819	54	32.4073	54	32.9295	8.2	1.90795	8.2	8.44214	8.2	24.8213	8.3	31.906	8.3	32.2857
54	8.57837	54	22.1815	54	30.0776	54.1	32.4019	54.1	32.9271	8.25	1.91862	8.25	8.48331	8.25	24.8778	8.35	31.9064	8.35	32.2857
54.1	8.58179	54.1	22.1855	54.1	30.0746	54.2	32.4029	54.2	32.9237	8.3	1.92927	8.3	8.52438	8.3	24.9337	8.4	31.9068	8.4	32.2857
54.2	8.58862	54.2	22.1913	54.2	30.0707	54.3	32.4044	54.3	32.9212	8.35	1.93991	8.35	8.56534	8.35	24.989	8.45	31.9071	8.45	32.2857
54.3	8.5979	54.3	22.2011	54.3	30.0702	54.4	32.4044	54.4	32.9217	8.4	1.95054	8.4	8.60619	8.4	25.0438	8.5	31.9075	8.5	32.2857
54.4	8.60767	54.4	22.2104	54.4	30.0668	54.5	32.401	54.5	32.9183	8.45	1.96116	8.45	8.64692	8.45	25.0979	8.55	31.9078	8.55	32.2857
54.5	8.61548	54.5	22.2196	54.5	30.0673	54.6	32.4005	54.6	32.9134	8.5	1.97177	8.5	8.68755	8.5	25.1515	8.6	31.9081	8.6	32.2857
54.6	8.62427	54.6	22.227	54.6	30.0653	54.7	32.399	54.7	32.9124	8.55	1.98236	8.55	8.72806	8.55	25.2045	8.65	31.9084	8.65	32.2857
54.7	8.63208	54.7	22.2323	54.7	30.0629	54.8	32.3985	54.8	32.9134	8.6	1.99295	8.6	8.76847	8.6	25.257	8.7	31.9087	8.7	32.2857
54.8	8.64282	54.8	22.2348	54.8	30.0614	54.9	32.398	54.9	32.9085	8.65	2.00352	8.65	8.80877	8.65	25.3089	8.75	31.9089	8.75	32.2857
54.9	8.64917	54.9	22.2377	54.9	30.0614	55	32.3936	55	32.9071	8.7	2.01408	8.7	8.84896	8.7	25.3603	8.8	31.9092	8.8	32.2857
55	8.65698	55	22.2431	55	30.061	55.1	32.3946	55.1	32.9027	8.75	2.02462	8.75	8.88904	8.75	25.4111	8.85	31.9094	8.85	32.2857
55.1	8.65991	55.1	22.2475	55.1	30.0566	55.2	32.3951	55.2	32.9012	8.8	2.03516	8.8	8.92902	8.8	25.4614	8.9	31.9097	8.9	32.2857
55.2	8.6687	55.2	22.2563	55.2	30.058	55.3	32.3975	55.3	32.9017	8.85	2.04568	8.85	8.96889	8.85	25.5111	8.95	31.9099	8.95	32.2857
55.3	8.68091	55.3	22.2641	55.3	30.0575	55.4	32.401	55.4	32.9056	8.9	2.0562	8.9	9.00864	8.9	25.5604	9	31.9101	9	32.2857
55.4	8.69165	55.4	22.2743	55.4	30.0639	55.5	32.4005	55.5	32.9061	8.95	2.0667	8.95	9.0483	8.95	25.6091	9.05	31.9103	9.05	32.2857
55.5	8.698	55.5	22.2831	55.5	30.0653	55.6	32.4019	55.6	32.9056	9	2.07719	9	9.08784	9	25.6573	9.1	31.9105	9.1	32.2857
55.6	8.70923	55.6	22.2914	55.6	30.0673	55.7	32.3975	55.7	32.9022	9.05	2.08766	9.05	9.12728	9.05	25.705	9.15	31.9107	9.15	32.2857
55.7	8.71655	55.7	22.2953	55.7	30.0624	55.8	32.399	55.8	32.9027	9.1	2.09813	9.1	9.16661	9.1	25.7522	9.2	31.9108	9.2	32.2857
55.8	8.72437	55.8	22.3012	55.8	30.06	55.9	32.4029	55.9	32.9056	9.15	2.10858	9.15	9.20584	9.15	25.7988	9.25	31.911	9.25	32.2857
55.9	8.7356	55.9	22.3109	55.9	30.0688	56	32.4049	56	32.9061	9.2	2.11902	9.2	9.24496	9.2	25.845	9.3	31.9111	9.3	32.2857
56	8.7439	56	22.3188	56	30.0678	56.1	32.4024	56.1	32.9056	9.25	2.12946	9.25	9.28397	9.25	25.8908	9.35	31.9113	9.35	32.2857
56.1	8.75073	56.1	22.3256	56.1	30.0668	56.2	32.4014	56.2	32.9051	9.3	2.13987	9.3	9.32288	9.3	25.936	9.4	31.9114	9.4	32.2857
56.2	8.75904	56.2	22.329	56.2	30.0688	56.3	32.4024	56.3	32.9076	9.35	2.15028	9.35	9.36169	9.35	25.9807	9.45	31.9116	9.45	32.2857
56.3	8.76685	56.3	22.3363	56.3	30.0712	56.4	32.4034	56.4	32.9115	9.4	2.16068	9.4	9.40039	9.4	26.025	9.5	31.9117	9.5	32.2857
56.4	8.77564	56.4	22.3456	56.4	30.0732	56.5	32.4005	56.5	32.9139	9.45	2.17106	9.45	9.43898	9.45	26.0688	9.55	31.9118	9.55	32.2857
56.5	8.78296	56.5	22.351	56.5	30.0751	56.6	32.4024	56.6	32.9124	9.5	2.18143	9.5	9.47748	9.5	26.1122	9.6	31.9119	9.6	32.2857
56.6	8.79029	56.6	22.3578	56.6	30.0756	56.7	32.401	56.7	32.9076	9.55	2.19179	9.55	9.51586	9.55	26.155	9.65	31.912	9.65	32.2857
56.7	8.79175	56.7	22.3617	56.7	30.0785	56.8	32.4019	56.8	32.9076	9.6	2.20214	9.6	9.55415	9.6	26.1975	9.7	31.9121	9.7	32.2857
56.8	8.79859	56.8	22.3627	56.8	30.0756	56.9	32.4049	56.9	32.9105	9.65	2.21248	9.65	9.59233	9.65	26.2395	9.75	31.9122	9.75	32.2857
56.9	8.80738	56.9	22.3739	56.9	30.0795	57	32.4054	57	32.9119	9.7	2.22281	9.7	9.63041	9.7	26.281	9.8	31.9123	9.8	32.2857
57	8.81665	57	22.3764	57	30.0815	57.1	32.4078	57.1	32.9129	9.75	2.23312	9.75	9.66839	9.75	26.3221	9.85	31.9124	9.85	32.2857
57.1	8.82691	57.1	22.3866	57.1	30.0863	57.2	32.4093	57.2	32.9163	9.8	2.24342	9.8	9.70626	9.8	26.3628	9.9	31.9125	9.9	32.2857
57.2	8.8357	57.2	22.3949	57.2	30.0907	57.3	32.4083	57.3	32.9119	9.85	2.25372	9.85	9.74403	9.85	26.4031	9.95	31.9126	9.95	32.2857
57.3	8.84058	57.3	22.3979	57.3	30.0902	57.4	32.4088	57.4	32.9105	9.9	2.264	9.9	9.7817	9.9	26.4429	10	31.9126	10	32.2857
57.4	8.85083	57.4	22.4047	57.4	30.0893	57.5	32.4093	57.5	32.9095	9.95	2.27426	9.95	9.81927	9.95	26.4823	10.05	31.9127	10.05	32.2857
57.5	8.85864	57.5	22.414	57.5	30.0917	57.6	32.4117	57.6	32.9115	10	2.28452	10	9.85674	10	26.5213	10.1	31.9128	10.1	32.2857
57.6	8.86402	57.6	22.4237	57.6	30.0976	57.7	32.4093	57.7	32.9105	10.05	2.29477	10.05	9.8941	10.05	26.5598	10.15	31.9128	10.15	32.2857
57.7	8.86792	57.7	22.4311	57.7	30.0966	57.8	32.4073	57.8	32.9066	10.1	2.305	10.1	9.93137	10.1	26.598	10.2	31.9129	10.2	32.2857
57.8	8.87427	57.8	22.4359	57.8	30.0976	57.9	32.4034	57.9	32.9041	10.15	2.31523	10.15	9.96854	10.15	26.6358	10.25	31.913	10.25	32.2857
57.9	8.88452	57.9	22.4438	57.9	30.0976	58	32.399	58	32.9017	10.2	2.32544	10.2	10.0056	10.2	26.6731	10.3	31.913	10.3	32.2857
58	8.89478	58	22.4442	58	30.0981	58.1	32.398	58.1	32.9002	10.25	2.33564	10.25	10.0426	10.25	26.7101	10.35	31.9131	10.35	32.2857
58.1	8.89868	58.1	22.4516	58.1	30.0995	58.2	32.3956	58.2	32.8968	10.3	2.34582	10.3	10.0794	10.3	26.7467	10.4	31.9131	10.4	32.2857
58.2	8.90454	58.2	22.4584	58.2	30.1025	58.3	32.3946	58.3	32.8963	10.35	2.356	10.35	10.1162	10.35	26.7829	10.45	31.9132	10.45	32.2857
58.3	8.90991	58.3	22.4643	58.3	30.1064	58.4	32.3931	58.4	32.8978	10.4	2.36617	10.4	10.1529	10.4	26.8187	10.5	31.9132	10.5	32.2857
58.4	8.9187	58.4	22.4701	58.4	30.1083	58.5	32.3917	58.5	32.8983	10.45	2.37632	10.45	10.1894	10.45	26.8541	10.55	31.9133	10.55	32.2857
58.5	8.92749	58.5	22.4706	58.5	30.1098	58.6	32.3931	58.6	32.8958	10.5	2.38647	10.5	10.2259	10.5	26.8892	10.6	31.9133	10.6	32.2857
58.6	8.93433	58.6	22.475	58.6	30.1068	58.7	32.3941	58.7	32.8968	10.55	2.3966	10.55	10.2623	10.55	26.9239	10.65	31.9134	10.65	32.2857
58.7	8.94312	58.7	22.4814	58.7	30.1064	58.8	32.4	58.8	32.8978	10.6	2.40672	10.6	10.2985	10.6	26.9582	10.7	31.9134	10.7	32.2857
58.8	8.95386	58.8	22.4882	58.8	30.1093	58.9	32.3971	58.9	32.8929	10.65	2.41683	10.65	10.3347	10.65	26.9922	10.75	31.9134	10.75	32.2857
58.9	8.95777	58.9	22.4911	58.9	30.1073	59	32.3946	59	32.8909	10.7	2.42693	10.7	10.3708	10.7	27.0258	10.8	31.9135	10.8	32.2857
59	8.96314	59	22.4926	59	30.1078	59.1	32.3922	59.1	32.8895	10.75	2.43701	10.75	10.4068	10.75	27.059	10.85	31.9135	10.85	32.2857
59.1	8.96802	59.1	22.494	59.1	30.102	59.2	32.3902	59.2	32.8851	10.8	2.44709	10.8	10.4427	10.8	27.0919	10.9	31.9135	10.9	32.2857
59.2	8.97095	59.2	22.4975	59.2	30.099	59.3	32.3878	59.3	32.8836	10.85	2.45715	10.85	10.4785	10.85	27.1245	10.95	31.9136	10.95	32.2857
59.3	8.97681	59.3	22.5023	59.3	30.0995	59.4	32.3912	59.4	32.8856	10.9	2.46721	10.9	10.5141	10.9	27.1567	11	31.9136	11	32.2857
59.4	8.98462	59.4	22.5053	59.4	30.1029	59.5	32.3922	59.5	32.887	10.95	2.47725	10.95	10.5497	10.95	27.1886	11.05	31.9136	11.05	32.2857
59.5	8.99195	59.5	22.516	59.5	30.1054	59.6	32.3922	59.6	32.8841	11	2.48728	11	10.5852	11	27.2201	11.1	31.9136	11.1	32.2857
59.6	8.99927	59.6	22.5194	59.6	30.1029	59.7	32.3892	59.7	32.8812	11.05	2.4973	11.05	10.6206	11.05	27.2513	11.15	31.9137	11.15	32.2857
59.7	9.0022	59.7	22.5209	59.7	30.0985	59.8	32.3853	59.8	32.8758	11.1	2.50731	11.1	10.656	11.1	27.2822	11.2	31.9137	11.2	32.2857
59.8	9.01001	59.8	22.5233	59.8	30.0966	59.9	32.3819	59.9	32.8714	11.15	2.5173	11.15	10.6912	11.15	27.3127	11.25	31.9137	11.25	32.2857
59.9	9.01294	59.9	22.5258	59.9	30.0932	60	32.3814	60	32.8734	11.2	2.52729	11.2	10.7263	11.2	27.3429	11.3	31.9137	11.3	32.2857
60	9.02173	60	22.5316	60	30.0946	60.1	32.3761	60.1	32.8734	11.25	2.53726	11.25	10.7613	11.25	27.3728	11.35	31.9137	11.35	32.2857
60.1	9.02417	60.1	22.5351	60.1	30.0981	60.2	32.3741	60.2	32.869	11.3	2.54723	11.3	10.7962	11.3	27.4024	11.4	31.9138	11.4	32.2857
60.2	9.03198	60.2	22.5409	60.2	30.0981	60.3	32.3731	60.3	32.8675	11.35	2.55718	11.35	10.8311	11.35	27.4317	11.45	31.9138	11.45	32.2857
60.3	9.03736	60.3	22.5473	60.3	30.1025	60.4	32.3712	60.4	32.8646	11.4	2.56712	11.4	10.8658	11.4	27.4607	11.5	31.9138	11.5	32.2857
60.4	9.04175	60.4	22.5556	60.4	30.1044	60.5	32.3726	60.5	32.8651	11.45	2.57705	11.45	10.9005	11.45	27.4893	11.55	31.9138	11.55	32.2857
60.5	9.04761	60.5	22.5551	60.5	30.1059	60.6	32.3741	60.6	32.8685	11.5	2.58697	11.5	10.935	11.5	27.5177	11.6	31.9138	11.6	32.2857
60.6	9.0564	60.6	22.558	60.6	30.1117	60.7	32.378	60.7	32.8724	11.55	2.59688	11.55	10.9695	11.55	27.5458	11.65	31.9138	11.65	32.2857
60.7	9.06763	60.7	22.5619	60.7	30.1176	60.8	32.3834	60.8	32.8758	11.6	2.60678	11.6	11.0038	11.6	27.5735	11.7	31.9139	11.7	32.2857
60.8	9.07788	60.8	22.5717	60.8	30.122	60.9	32.3829	60.9	32.8739	11.65	2.61666	11.65	11.0381	11.65	27.601	11.75	31.9139	11.75	32.2857
60.9	9.08277	60.9	22.5785	60.9	30.123	61	32.378	61	32.8734	11.7	2.62654	11.7	11.0723	11.7	27.6282	11.8	31.9139	11.8	32.2857
61	9.08618	61	22.5819	61	30.1215	61.1	32.377	61.1	32.8739	11.75	2.6364	11.75	11.1064	11.75	27.6551	11.85	31.9139	11.85	32.2857
61.1	9.09107	61.1	22.5863	61.1	30.1191	61.2	32.3731	61.2	32.8758	11.8	2.64625	11.8	11.1404	11.8	27.6817	11.9	31.9139	11.9	32.2857
61.2	9.09986	61.2	22.5902	61.2	30.121	61.3	32.3751	61.3	32.8807	11.85	2.6561	11.85	11.1743	11.85	27.708	11.95	31.9139	11.95	32.2857
61.3	9.10571	61.3	22.5966	61.3	30.1225	61.4	32.3751	61.4	32.888	11.9	2.66593	11.9	11.2081	11.9	27.7341	12	31.9139	12	32.2857
61.4	9.11402	61.4	22.6073	61.4	30.1298	61.5	32.3751	61.5	32.8895	11.95	2.67575	11.95	11.2418	11.95	27.7598	12.05	31.9139	12.05	32.2857
61.5	9.12329	61.5	22.6122	61.5	30.1313	61.6	32.3697	61.6	32.887	12	2.68555	12	11.2755	12	27.7853	12.1	31.9139	12.1	32.2857
61.6	9.13013	61.6	22.6142	61.6	30.1288	61.7	32.3697	61.7	32.8885	12.05	2.69535	12.05	11.309	12.05	27.8106	12.15	31.914	12.15	32.2857
61.7	9.1355	61.7	22.621	61.7	30.1278	61.8	32.3707	61.8	32.89	12.1	2.70514	12.1	11.3425	12.1	27.8356	12.2	31.914	12.2	32.2857
61.8	9.14478	61.8	22.6283	61.8	30.1288	61.9	32.3707	61.9	32.8885	12.15	2.71492	12.15	11.3758	12.15	27.8603	12.25	31.914	12.25	32.2857
61.9	9.15161	61.9	22.6347	61.9	30.1313	62	32.3687	62	32.8856	12.2	2.72468	12.2	11.4091	12.2	27.8847	12.3	31.914	12.3	32.2857
62	9.15259	62	22.6391	62	30.1318	62.1	32.3697	62.1	32.8846	12.25	2.73444	12.25	11.4423	12.25	27.9089	12.35	31.914	12.35	32.2857
62.1	9.16236	62.1	22.6474	62.1	30.1347	62.2	32.3712	62.2	32.8822	12.3	2.74418	12.3	11.4754	12.3	27.9328	12.4	31.914	12.4	32.2857
62.2	9.16919	62.2	22.6552	62.2	30.1391	62.3	32.3741	62.3	32.8802	12.35	2.75391	12.35	11.5084	12.35	27.9565	12.45	31.914	12.45	32.2857
62.3	9.17359	62.3	22.6586	62.3	30.1357	62.4	32.3736	62.4	32.8792	12.4	2.76363	12.4	11.5413	12.4	27.9799	12.5	31.914	12.5	32.2857
62.4	9.17896	62.4	22.661	62.4	30.1361	62.5	32.3765	62.5	32.8763	12.45	2.77334	12.45	11.5741	12.45	28.0031	12.55	31.914	12.55	32.2857
62.5	9.18628	62.5	22.6664	62.5	30.1376	62.6	32.3741	62.6	32.8719	12.5	2.78304	12.5	11.6069	12.5	28.0261	12.6	31.914	12.6	32.2857
62.6	9.19214	62.6	22.6728	62.6	30.1381	62.7	32.3712	62.7	32.869	12.55	2.79273	12.55	11.6395	12.55	28.0488	12.65	31.914	12.65	32.2857
62.7	9.19605	62.7	22.6742	62.7	30.1347	62.8	32.3722	62.8	32.8675	12.6	2.80241	12.6	11.6721	12.6	28.0712	12.7	31.914	12.7	32.2857
62.8	9.20435	62.8	22.6791	62.8	30.1327	62.9	32.3765	62.9	32.8719	12.65	2.81208	12.65	11.7045	12.65	28.0934	12.75	31.914	12.75	32.2857
62.9	9.21704	62.9	22.6894	62.9	30.1386	63	32.3756	63	32.87	12.7	2.82174	12.7	11.7369	12.7	28.1154	12.8	31.914	12.8	32.2857
63	9.22583	63	22.6933	63	30.1396	63.1	32.3765	63.1	32.8709	12.75	2.83138	12.75	11.7692	12.75	28.1372	12.85	31.914	12.85	32.2857
63.1	9.2356	63.1	22.7035	63.1	30.142	63.2	32.378	63.2	32.8709	12.8	2.84102	12.8	11.8014	12.8	28.1587	12.9	31.914	12.9	32.2857
63.2	9.24243	63.2	22.7074	63.2	30.1415	63.3	32.3736	63.3	32.8651	12.85	2.85064	12.85	11.8336	12.85	28.18	12.95	31.914	12.95	32.2857
63.3	9.24732	63.3	22.7055	63.3	30.1352	63.4	32.3731	63.4	32.8656	12.9	2.86026	12.9	11.8656	12.9	28.2011	13	31.914	13	32.2857
63.4	9.25025	63.4	22.7094	63.4	30.1313	63.5	32.3673	63.5	32.8607	12.95	2.86986	12.95	11.8976	12.95	28.2219	13.05	31.9141	13.05	32.2857
63.5	9.25318	63.5	22.7069	63.5	30.1283	63.6	32.3643	63.6	32.8587	13	2.87945	13	11.9294	13	28.2426	13.1	31.9141	13.1	32.2857
63.6	9.25757	63.6	22.7079	63.6	30.1278	63.7	32.3599	63.7	32.8582	13.05	2.88903	13.05	11.9612	13.05	28.263	13.15	31.9141	13.15	32.2857
63.7	9.26196	63.7	22.7094	63.7	30.1264	63.8	32.3619	63.8	32.8597	13.1	2.8986	13.1	11.9929	13.1	28.2832	13.2	31.9141	13.2	32.2857
63.8	9.27075	63.8	22.7148	63.8	30.1283	63.9	32.3624	63.9	32.8641	13.15	2.90816	13.15	12.0245	13.15	28.3032	13.25	31.9141	13.25	32.2857
63.9	9.27808	63.9	22.7216	63.9	30.1298	64	32.3639	64	32.8626	13.2	2.91771	13.2	12.056	13.2	28.3229	13.3	31.9141	13.3	32.2857
64	9.28247	64	22.7245	64	30.1313	64.1	32.3663	64.1	32.8597	13.25	2.92725	13.25	12.0875	13.25	28.3425	13.35	31.9141	13.35	32.2857
64.1	9.28443	64.1	22.7289	64.1	30.1303	64.2	32.3682	64.2	32.8607	13.3	2.93678	13.3	12.1188	13.3	28.3619	13.4	31.9141	13.4	32.2857
64.2	9.29224	64.2	22.7353	64.2	30.1283	64.3	32.3678	64.3	32.8607	13.35	2.9463	13.35	12.1501	13.35	28.381	13.45	31.9141	13.45	32.2857
64.3	9.2981	64.3	22.7377	64.3	30.1278	64.4	32.3731	64.4	32.8651	13.4	2.95581	13.4	12.1813	13.4	28.4	13.5	31.9141	13.5	32.2857
64.4	9.30689	64.4	22.745	64.4	30.1293	64.5	32.3765	64.5	32.8695	13.45	2.9653	13.45	12.2124	13.45	28.4187	13.55	31.9141	13.55	32.2857
64.5	9.31226	64.5	22.7538	64.5	30.1283	64.6	32.3761	64.6	32.87	13.5	2.97479	13.5	12.2434	13.5	28.4373	13.6	31.9141	13.6	32.2857
64.6	9.31909	64.6	22.7621	64.6	30.1283	64.7	32.3717	64.7	32.868	13.55	2.98426	13.55	12.2743	13.55	28.4556	13.65	31.9141	13.65	32.2857
64.7	9.32251	64.7	22.7655	64.7	30.1298	64.8	32.3717	64.8	32.869	13.6	2.99373	13.6	12.3052	13.6	28.4738	13.7	31.9141	13.7	32.2857
64.8	9.32984	64.8	22.7699	64.8	30.1332	64.9	32.3658	64.9	32.867	13.65	3.00318	13.65	12.336	13.65	28.4918	13.75	31.9141	13.75	32.2857
64.9	9.33472	64.9	22.7694	64.9	30.1318	65	32.3663	65	32.868	13.7	3.01263	13.7	12.3666	13.7	28.5095	13.8	31.9141	13.8	32.2857
65	9.34497	65	22.7763	65	30.1352	65.1	32.3648	65.1	32.8646	13.75	3.02206	13.75	12.3972	13.75	28.5271	13.85	31.9141	13.85	32.2857
65.1	9.34839	65.1	22.7807	65.1	30.1361	65.2	32.3658	65.2	32.8636	13.8	3.03148	13.8	12.4278	13.8	28.5446	13.9	31.9141	13.9	32.2857
65.2	9.35767	65.2	22.7885	65.2	30.1425	65.3	32.3678	65.3	32.8665	13.85	3.04089	13.85	12.4582	13.85	28.5618	13.95	31.9141	13.95	32.2857
65.3	9.36597	65.3	22.7948	65.3	30.1459	65.4	32.3634	65.4	32.8636	13.9	3.05029	13.9	12.4886	13.9	28.5788	14	31.9141	14	32.2857
65.4	9.37183	65.4	22.7963	65.4	30.1425	65.5	32.3634	65.5	32.8621	13.95	3.05969	13.95	12.5188	13.95	28.5957	14.05	31.9141	14.05	32.2857
65.5	9.3772	65.5	22.8012	65.5	30.1444	65.6	32.3604	65.6	32.8563	14	3.06907	14	12.549	14	28.6124	14.1	31.9141	14.1	32.2857
65.6	9.37818	65.6	22.8007	65.6	30.1405	65.7	32.359	65.7	32.8524	14.05	3.07844	14.05	12.5791	14.05	28.6289	14.15	31.9141	14.15	32.2857
65.7	9.38257	65.7	22.8026	65.7	30.1425	65.8	32.3629	65.8	32.8534	14.1	3.0878	14.1	12.6092	14.1	28.6452	14.2	31.9141	14.2	32.2857
65.8	9.39185	65.8	22.8109	65.8	30.1464	65.9	32.3653	65.9	32.8553	14.15	3.09714	14.15	12.6391	14.15	28.6614	14.25	31.9141	14.25	32.2857
65.9	9.39429	65.9	22.8158	65.9	30.1493	66	32.3673	66	32.8573	14.2	3.10648	14.2	12.669	14.2	28.6774	14.3	31.9141	14.3	32.2857
66	9.40357	66	22.8232	66	30.1532	66.1	32.3673	66.1	32.8573	14.25	3.11581	14.25	12.6988	14.25	28.6932	14.35	31.9141	14.35	32.2857
66.1	9.41089	66.1	22.828	66.1	30.1537	66.2	32.3687	66.2	32.8529	14.3	3.12513	14.3	12.7285	14.3	28.7089	14.4	31.9141	14.4	32.2857
66.2	9.41675	66.2	22.83	66.2	30.1503	66.3	32.3717	66.3	32.8553	14.35	3.13444	14.35	12.7581	14.35	28.7244	14.45	31.9141	14.45	32.2857
66.3	9.4231	66.3	22.8339	66.3	30.1508	66.4	32.3731	66.4	32.8558	14.4	3.14373	14.4	12.7877	14.4	28.7397	14.5	31.9141	14.5	32.2857
66.4	9.43433	66.4	22.8383	66.4	30.1488	66.5	32.3751	66.5	32.8592	14.45	3.15302	14.45	12.8171	14.45	28.7549	14.55	31.9141	14.55	32.2857
66.5	9.44214	66.5	22.8329	66.5	30.1479	66.6	32.3712	66.6	32.8553	14.5	3.1623	14.5	12.8465	14.5	28.7699	14.6	31.9141	14.6	32.2857
66.6	9.44751	66.6	22.8378	66.6	30.1474	66.7	32.3663	66.7	32.848	14.55	3.17156	14.55	12.8758	14.55	28.7847	14.65	31.9141	14.65	32.2857
66.7	9.45288	66.7	22.8412	66.7	30.141	66.8	32.3604	66.8	32.8446	14.6	3.18082	14.6	12.9051	14.6	28.7994	14.7	31.9141	14.7	32.2857
66.8	9.45337	66.8	22.8412	66.8	30.1366	66.9	32.3565	66.9	32.8411	14.65	3.19006	14.65	12.9342	14.65	28.814	14.75	31.9141	14.75	32.2857
66.9	9.45679	66.9	22.8393	66.9	30.1332	67	32.3546	67	32.8426	14.7	3.1993	14.7	12.9633	14.7	28.8283	14.8	31.9141	14.8	32.2857
67	9.46265	67	22.8446	67	30.1337	67.1	32.357	67.1	32.8407	14.75	3.20852	14.75	12.9923	14.75	28.8426	14.85	31.9141	14.85	32.2857
67.1	9.46997	67.1	22.8485	67.1	30.1322	67.2	32.357	67.2	32.8397	14.8	3.21774	14.8	13.0212	14.8	28.8567	14.9	31.9141	14.9	32.2857
67.2	9.47778	67.2	22.8539	67.2	30.1366	67.3	32.358	67.3	32.8358	14.85	3.22694	14.85	13.05	14.85	28.8706	14.95	31.9141	14.95	32.2857
67.3	9.48267	67.3	22.8559	67.3	30.1376	67.4	32.3565	67.4	32.8319	14.9	3.23613	14.9	13.0788	14.9	28.8844	15	31.9141	15	32.2857
67.4	9.48755	67.4	22.8573	67.4	30.1381	67.5	32.3521	67.5	32.826	14.95	3.24532	14.95	13.1075	14.95	28.898	15.05	31.9141	15.05	32.2857
67.5	9.48804	67.5	22.8549	67.5	30.1298	67.6	32.3507	67.6	32.8201	15	3.25449	15	13.1361	15	28.9115	15.1	31.9141	15.1	32.2857
67.6	9.4895	67.6	22.8539	67.6	30.123	67.7	32.356	67.7	32.8231	15.05	3.26365	15.05	13.1646	15.05	28.9249	15.15	31.9141	15.15	32.2857
67.7	9.49536	67.7	22.8603	67.7	30.1254	67.8	32.3546	67.8	32.8221	15.1	3.27281	15.1	13.1931	15.1	28.9381	15.2	31.9141	15.2	32.2857
67.8	9.49927	67.8	22.8598	67.8	30.1249	67.9	32.3507	67.9	32.8221	15.15	3.28195	15.15	13.2214	15.15	28.9512	15.25	31.9141	15.25	32.2857
67.9	9.50025	67.9	22.8651	67.9	30.1264	68	32.3516	68	32.825	15.2	3.29108	15.2	13.2497	15.2	28.9641	15.3	31.9141	15.3	32.2857
68	9.50708	68	22.873	68	30.1298	68.1	32.3521	68.1	32.8245	15.25	3.3002	15.25	13.278	15.25	28.9769	15.35	31.9141	15.35	32.2857
68.1	9.51782	68.1	22.8788	68.1	30.1259	68.2	32.3453	68.2	32.8221	15.3	3.30932	15.3	13.3061	15.3	28.9896	15.4	31.9141	15.4	32.2857
68.2	9.51978	68.2	22.8764	68.2	30.121	68.3	32.3433	68.3	32.8231	15.35	3.31842	15.35	13.3342	15.35	29.0021	15.45	31.9141	15.45	32.2857
68.3	9.52661	68.3	22.8793	68.3	30.1205	68.4	32.3385	68.4	32.8216	15.4	3.32751	15.4	13.3622	15.4	29.0145	15.5	31.9141	15.5	32.2857
68.4	9.53198	68.4	22.8803	68.4	30.1225	68.5	32.3365	68.5	32.8177	15.45	3.33659	15.45	13.3901	15.45	29.0268	15.55	31.9141	15.55	32.2857
68.5	9.54029	68.5	22.8817	68.5	30.121	68.6	32.3341	68.6	32.8172	15.5	3.34566	15.5	13.4179	15.5	29.0389	15.6	31.9141	15.6	32.2857
68.6	9.54517	68.6	22.8837	68.6	30.122	68.7	32.3341	68.7	32.8201	15.55	3.35472	15.55	13.4457	15.55	29.0509	15.65	31.9141	15.65	32.2857
68.7	9.55103	68.7	22.8876	68.7	30.1215	68.8	32.3311	68.8	32.8206	15.6	3.36377	15.6	13.4734	15.6	29.0628	15.7	31.9141	15.7	32.2857
68.8	9.55542	68.8	22.8935	68.8	30.123	68.9	32.3282	68.9	32.8216	15.65	3.37281	15.65	13.501	15.65	29.0746	15.75	31.9141	15.75	32.2857
68.9	9.5603	68.9	22.8974	68.9	30.12	69	32.3233	69	32.8187	15.7	3.38185	15.7	13.5286	15.7	29.0862	15.8	31.9141	15.8	32.2857
69	9.56323	69	22.9008	69	30.1191	69.1	32.3199	69.1	32.8167	15.75	3.39087	15.75	13.556	15.75	29.0977	15.85	31.9141	15.85	32.2857
69.1	9.56372	69.1	22.9047	69.1	30.1166	69.2	32.3136	69.2	32.8104	15.8	3.39988	15.8	13.5834	15.8	29.1091	15.9	31.9141	15.9	32.2857
69.2	9.5647	69.2	22.9052	69.2	30.1147	69.3	32.3092	69.3	32.8094	15.85	3.40888	15.85	13.6108	15.85	29.1204	15.95	31.9141	15.95	32.2857
69.3	9.56519	69.3	22.9047	69.3	30.1147	69.4	32.3082	69.4	32.8089	15.9	3.41787	15.9	13.638	15.9	29.1315	16	31.9141	16	32.2857
69.4	9.57105	69.4	22.912	69.4	30.1186	69.5	32.3087	69.5	32.8089	15.95	3.42685	15.95	13.6652	15.95	29.1426	16.05	31.9141	16.05	32.2857
69.5	9.58032	69.5	22.9115	69.5	30.1215	69.6	32.3092	69.6	32.8109	16	3.43582	16	13.6923	16	29.1535	16.1	31.9141	16.1	32.2857
69.6	9.5857	69.6	22.9154	69.6	30.1225	69.7	32.3062	69.7	32.8114	16.05	3.44478	16.05	13.7193	16.05	29.1643	16.15	31.9141	16.15	32.2857
69.7	9.59107	69.7	22.9179	69.7	30.1225	69.8	32.3082	69.8	32.8143	16.1	3.45373	16.1	13.7463	16.1	29.175	16.2	31.9141	16.2	32.2857
69.8	9.60083	69.8	22.9232	69.8	30.122	69.9	32.3057	69.9	32.8099	16.15	3.46267	16.15	13.7732	16.15	29.1855	16.25	31.9141	16.25	32.2857
69.9	9.60425	69.9	22.9208	69.9	30.1195	70	32.3043	70	32.8021	16.2	3.4716	16.2	13.8	16.2	29.196	16.3	31.9141	16.3	32.2857
70	9.60767	70	22.9218	70	30.1147	70.1	32.3028	70.1	32.804	16.25	3.48052	16.25	13.8267	16.25	29.2064	16.35	31.9141	16.35	32.2857
70.1	9.6145	70.1	22.9291	70.1	30.1132	70.2	32.3062	70.2	32.8045	16.3	3.48943	16.3	13.8534	16.3	29.2166	16.4	31.9141	16.4	32.2857
70.2	9.62085	70.2	22.9345	70.2	30.1132	70.3	32.2999	70.3	32.8011	16.35	3.49833	16.35	13.88	16.35	29.2267	16.45	31.9141	16.45	32.2857
70.3	9.62378	70.3	22.9355	70.3	30.1112	70.4	32.3009	70.4	32.8016	16.4	3.50722	16.4	13.9065	16.4	29.2368	16.5	31.9141	16.5	32.2857
70.4	9.62964	70.4	22.9413	70.4	30.1093	70.5	32.2965	70.5	32.7972	16.45	3.51611	16.45	13.9329	16.45	29.2467	16.55	31.9141	16.55	32.2857
70.5	9.63306	70.5	22.9408	70.5	30.1064	70.6	32.296	70.6	32.7938	16.5	3.52498	16.5	13.9593	16.5	29.2565	16.6	31.9141	16.6	32.2857
70.6	9.63892	70.6	22.9423	70.6	30.1103	70.7	32.295	70.7	32.7918	16.55	3.53384	16.55	13.9856	16.55	29.2662	16.65	31.9141	16.65	32.2857
70.7	9.64282	70.7	22.9418	70.7	30.1088	70.8	32.297	70.8	32.7967	16.6	3.54269	16.6	14.0119	16.6	29.2758	16.7	31.9141	16.7	32.2857
70.8	9.64966	70.8	22.9472	70.8	30.1078	70.9	32.2945	70.9	32.7928	16.65	3.55153	16.65	14.038	16.65	29.2853	16.75	31.9141	16.75	32.2857
70.9	9.6521	70.9	22.9506	70.9	30.101	71	32.297	71	32.7943	16.7	3.56036	16.7	14.0641	16.7	29.2948	16.8	31.9141	16.8	32.2857
71	9.65943	71	22.9565	71	30.1015	71.1	32.2999	71.1	32.7972	16.75	3.56918	16.75	14.0902	16.75	29.3041	16.85	31.9141	16.85	32.2857
71.1	9.66724	71.1	22.9594	71.1	30.0981	71.2	32.3028	71.2	32.7992	16.8	3.57799	16.8	14.1161	16.8	29.3133	16.9	31.9141	16.9	32.2857
71.2	9.67407	71.2	22.9628	71.2	30.1005	71.3	32.3009	71.3	32.8026	16.85	3.5868	16.85	14.142	16.85	29.3224	16.95	31.9141	16.95	32.2857
71.3	9.67749	71.3	22.9662	71.3	30.1015	71.4	32.2989	71.4	32.7987	16.9	3.59559	16.9	14.1678	16.9	29.3314	17	31.9141	17	32.2857
71.4	9.6814	71.4	22.9672	71.4	30.1029	71.5	32.3038	71.5	32.8026	16.95	3.60437	16.95	14.1936	16.95	29.3403	17.05	31.9141	17.05	32.2857
71.5	9.69019	71.5	22.9755	71.5	30.1083	71.6	32.3009	71.6	32.8026	17	3.61314	17	14.2193	17	29.3492	17.1	31.9141	17.1	32.2857
71.6	9.69312	71.6	22.9794	71.6	30.102	71.7	32.2974	71.7	32.8021	17.05	3.62191	17.05	14.2449	17.05	29.3579	17.15	31.9141	17.15	32.2857
71.7	9.69898	71.7	22.9818	71.7	30.1	71.8	32.297	71.8	32.8031	17.1	3.63066	17.1	14.2704	17.1	29.3666	17.2	31.9141	17.2	32.2857
71.8	9.70484	71.8	22.9818	71.8	30.099	71.9	32.2955	71.9	32.8006	17.15	3.6394	17.15	14.2959	17.15	29.3751	17.25	31.9141	17.25	32.2857
71.9	9.70923	71.9	22.9799	71.9	30.0956	72	32.2935	72	32.7977	17.2	3.64813	17.2	14.3213	17.2	29.3836	17.3	31.9141	17.3	32.2857
72	9.71265	72	22.9799	72	30.0907	72.1	32.2935	72.1	32.7933	17.25	3.65686	17.25	14.3466	17.25	29.392	17.35	31.9141	17.35	32.2857
72.1	9.71216	72.1	22.9853	72.1	30.0839	72.2	32.2945	72.2	32.7928	17.3	3.66557	17.3	14.3719	17.3	29.4002	17.4	31.9141	17.4	32.2857
72.2	9.71753	72.2	22.994	72.2	30.0834	72.3	32.294	72.3	32.7938	17.35	3.67428	17.35	14.3971	17.35	29.4084	17.45	31.9141	17.45	32.2857
72.3	9.72437	72.3	22.9975	72.3	30.0854	72.4	32.2931	72.4	32.7948	17.4	3.68297	17.4	14.4222	17.4	29.4166	17.5	31.9141	17.5	32.2857
72.4	9.72779	72.4	22.9999	72.4	30.0854	72.5	32.2891	72.5	32.7933	17.45	3.69166	17.45	14.4473	17.45	29.4246	17.55	31.9141	17.55	32.2857
72.5	9.72779	72.5	22.9989	72.5	30.0854	72.6	32.2857	72.6	32.7923	17.5	3.70033	17.5	14.4723	17.5	29.4325	17.6	31.9141	17.6	32.2857
72.6	9.72974	72.6	23.0004	72.6	30.0854	72.7	32.2843	72.7	32.7943	17.55	3.709	17.55	14.4972	17.55	29.4404	17.65	31.9141	17.65	32.2857
72.7	9.73316	72.7	23.0106	72.7	30.0839	72.8	32.2808	72.8	32.7938	17.6	3.71765	17.6	14.5221	17.6	29.4482	17.7	31.9141	17.7	32.2857
72.8	9.73267	72.8	23.0146	72.8	30.0839	72.9	32.2799	72.9	32.7948	17.65	3.7263	17.65	14.5469	17.65	29.4559	17.75	31.9141	17.75	32.2857
72.9	9.73511	72.9	23.016	72.9	30.0854	73	32.2784	73	32.7972	17.7	3.73493	17.7	14.5716	17.7	29.4635	17.8	31.9141	17.8	32.2857
73	9.73999	73	23.0214	73	30.0863	73.1	32.2774	73.1	32.7982	17.75	3.74356	17.75	14.5963	17.75	29.471	17.85	31.9141	17.85	32.2857
73.1	9.74439	73.1	23.0204	73.1	30.0863	73.2	32.274	73.2	32.7996	17.8	3.75218	17.8	14.6208	17.8	29.4784	17.9	31.9141	17.9	32.2857
73.2	9.74878	73.2	23.0233	73.2	30.0863	73.3	32.2701	73.3	32.7977	17.85	3.76079	17.85	14.6454	17.85	29.4858	17.95	31.9141	17.95	32.2857
73.3	9.75073	73.3	23.0258	73.3	30.0815	73.4	32.2696	73.4	32.7996	17.9	3.76938	17.9	14.6698	17.9	29.4931	18	31.9141	18	32.2857
73.4	9.75366	73.4	23.0277	73.4	30.081	73.5	32.2672	73.5	32.7987	17.95	3.77797	17.95	14.6942	17.95	29.5003	18.05	31.9141	18.05	32.2857
73.5	9.75757	73.5	23.0326	73.5	30.0776	73.6	32.2701	73.6	32.7992	18	3.78655	18	14.7186	18	29.5075	18.1	31.9141	18.1	32.2857
73.6	9.76343	73.6	23.0336	73.6	30.078	73.7	32.2706	73.7	32.8031	18.05	3.79512	18.05	14.7428	18.05	29.5145	18.15	31.9141	18.15	32.2857
73.7	9.76831	73.7	23.0302	73.7	30.0839	73.8	32.2642	73.8	32.7987	18.1	3.80368	18.1	14.767	18.1	29.5215	18.2	31.9141	18.2	32.2857
73.8	9.76685	73.8	23.0229	73.8	30.0785	73.9	32.2608	73.9	32.7952	18.15	3.81223	18.15	14.7912	18.15	29.5285	18.25	31.9141	18.25	32.2857
73.9	9.77027	73.9	23.0258	73.9	30.0761	74	32.2594	74	32.7948	18.2	3.82077	18.2	14.8152	18.2	29.5353	18.3	31.9141	18.3	32.2857
74	9.77466	74	23.0282	74	30.0722	74.1	32.2555	74.1	32.7909	18.25	3.8293	18.25	14.8392	18.25	29.5421	18.35	31.9141	18.35	32.2857
74.1	9.77515	74.1	23.0282	74.1	30.0707	74.2	32.2564	74.2	32.7923	18.3	3.83782	18.3	14.8632	18.3	29.5488	18.4	31.9141	18.4	32.2857
74.2	9.78052	74.2	23.0351	74.2	30.0746	74.3	32.2623	74.3	32.7943	18.35	3.84633	18.35	14.887	18.35	29.5554	18.45	31.9141	18.45	32.2857
74.3	9.7854	74.3	23.0429	74.3	30.079	74.4	32.2618	74.4	32.7904	18.4	3.85483	18.4	14.9109	18.4	29.562	18.5	31.9141	18.5	32.2857
74.4	9.78443	74.4	23.0424	74.4	30.078	74.5	32.2598	74.5	32.786	18.45	3.86333	18.45	14.9346	18.45	29.5685	18.55	31.9141	18.55	32.2857
74.5	9.78638	74.5	23.0443	74.5	30.0795	74.6	32.2589	74.6	32.7869	18.5	3.87181	18.5	14.9583	18.5	29.5749	18.6	31.9141	18.6	32.2857
74.6	9.78296	74.6	23.0478	74.6	30.0776	74.7	32.2559	74.7	32.784	18.55	3.88028	18.55	14.9819	18.55	29.5812	18.65	31.9141	18.65	32.2857
74.7	9.78833	74.7	23.0424	74.7	30.0736	74.8	32.254	74.8	32.7762	18.6	3.88875	18.6	15.0055	18.6	29.5875	18.7	31.9141	18.7	32.2857
74.8	9.79224	74.8	23.0429	74.8	30.0717	74.9	32.2589	74.9	32.7757	18.65	3.8972	18.65	15.0289	18.65	29.5938	18.75	31.9141	18.75	32.2857
74.9	9.79859	74.9	23.0478	74.9	30.0722	75	32.2608	75	32.7743	18.7	3.90565	18.7	15.0524	18.7	29.5999	18.8	31.9141	18.8	32.2857
75	9.80542	75	23.0507	75	30.0771	75.1	32.2603	75.1	32.7689	18.75	3.91409	18.75	15.0757	18.75	29.606	18.85	31.9141	18.85	32.2857
75.1	9.80884	75.1	23.0526	75.1	30.0761	75.2	32.2618	75.2	32.7684	18.8	3.92251	18.8	15.099	18.8	29.612	18.9	31.9141	18.9	32.2857
75.2	9.8147	75.2	23.0522	75.2	30.0732	75.3	32.2662	75.3	32.7723	18.85	3.93093	18.85	15.1223	18.85	29.618	18.95	31.9141	18.95	32.2857
75.3	9.82544	75.3	23.0517	75.3	30.0741	75.4	32.2691	75.4	32.7762	18.9	3.93934	18.9	15.1455	18.9	29.6239	19	31.9141	19	32.2857
75.4	9.83277	75.4	23.058	75.4	30.0771	75.5	32.275	75.5	32.7806	18.95	3.94774	18.95	15.1686	18.95	29.6297	19.05	31.9141	19.05	32.2857
75.5	9.83765	75.5	23.0668	75.5	30.08	75.6	32.2735	75.6	32.7767	19	3.95612	19	15.1916	19	29.6355	19.1	31.9141	19.1	32.2857
75.6	9.83765	75.6	23.0673	75.6	30.078	75.7	32.2779	75.7	32.7772	19.05	3.9645	19.05	15.2146	19.05	29.6412	19.15	31.9141	19.15	32.2857
75.7	9.844	75.7	23.0771	75.7	30.0805	75.8	32.2789	75.8	32.7777	19.1	3.97288	19.1	15.2375	19.1	29.6469	19.2	31.9141	19.2	32.2857
75.8	9.84986	75.8	23.0873	75.8	30.0829	75.9	32.2794	75.9	32.7738	19.15	3.98124	19.15	15.2604	19.15	29.6525	19.25	31.9141	19.25	32.2857
75.9	9.85571	75.9	23.0902	75.9	30.0859	76	32.2784	76	32.7733	19.2	3.98959	19.2	15.2832	19.2	29.658	19.3	31.9141	19.3	32.2857
76	9.85864	76	23.1	76	30.0829	76.1	32.2799	76.1	32.7816	19.25	3.99793	19.25	15.306	19.25	29.6635	19.35	31.9141	19.35	32.2857
76.1	9.8689	76.1	23.1059	76.1	30.0863	76.2	32.2828	76.2	32.7855	19.3	4.00626	19.3	15.3286	19.3	29.6689	19.4	31.9141	19.4	32.2857
76.2	9.87818	76.2	23.1088	76.2	30.0907	76.3	32.2872	76.3	32.7904	19.35	4.01459	19.35	15.3513	19.35	29.6743	19.45	31.9141	19.45	32.2857
76.3	9.88941	76.3	23.1151	76.3	30.0966	76.4	32.2901	76.4	32.7904	19.4	4.0229	19.4	15.3738	19.4	29.6796	19.5	31.9141	19.5	32.2857
76.4	9.89575	76.4	23.1142	76.4	30.0995	76.5	32.2804	76.5	32.785	19.45	4.03121	19.45	15.3963	19.45	29.6849	19.55	31.9141	19.55	32.2857
76.5	9.89282	76.5	23.1059	76.5	30.0942	76.6	32.275	76.6	32.7782	19.5	4.0395	19.5	15.4188	19.5	29.6901	19.6	31.9141	19.6	32.2857
76.6	9.89429	76.6	23.0907	76.6	30.0907	76.7	32.2711	76.7	32.7747	19.55	4.04779	19.55	15.4411	19.55	29.6952	19.65	31.9141	19.65	32.2857
76.7	9.89234	76.7	23.0815	76.7	30.0844	76.8	32.2696	76.8	32.7747	19.6	4.05607	19.6	15.4634	19.6	29.7003	19.7	31.9141	19.7	32.2857
76.8	9.89478	76.8	23.0771	76.8	30.0878	76.9	32.2686	76.9	32.7762	19.65	4.06434	19.65	15.4857	19.65	29.7053	19.75	31.9141	19.75	32.2857
76.9	9.89966	76.9	23.0761	76.9	30.0927	77	32.2725	77	32.7777	19.7	4.07259	19.7	15.5079	19.7	29.7103	19.8	31.9141	19.8	32.2857
77	9.90357	77	23.0805	77	30.099	77.1	32.2706	77.1	32.7738	19.75	4.08084	19.75	15.53	19.75	29.7152	19.85	31.9141	19.85	32.2857
77.1	9.90698	77.1	23.0819	77.1	30.0981	77.2	32.2681	77.2	32.7689	19.8	4.08908	19.8	15.5521	19.8	29.7201	19.9	31.9141	19.9	32.2857
77.2	9.90552	77.2	23.0795	77.2	30.0966	77.3	32.2696	77.3	32.765	19.85	4.09732	19.85	15.5741	19.85	29.7249	19.95	31.9141	19.95	32.2857
77.3	9.9065	77.3	23.0844	77.3	30.0956	77.4	32.2696	77.4	32.7635	19.9	4.10554	19.9	15.5961	19.9	29.7297	20	31.9141	20	32.2857
77.4	9.90796	77.4	23.0898	77.4	30.0966	77.5	32.275	77.5	32.7689	19.95	4.11375	19.95	15.618	19.95	29.7344	20.05	31.9141	20.05	32.2857
77.5	9.92603	77.5	23.0995	77.5	30.1034	77.6	32.274	77.6	32.7689	20	4.12195	20	15.6398	20	29.7391	20.1	31.9141	20.1	32.2857
77.6	9.93091	77.6	23.1078	77.6	30.1029	77.7	32.274	77.7	32.7659	20.05	4.13015	20.05	15.6616	20.05	29.7437	20.15	31.9141	20.15	32.2857
77.7	9.93823	77.7	23.1127	77.7	30.1083	77.8	32.2769	77.8	32.7655	20.1	4.13834	20.1	15.6833	20.1	29.7483	20.2	31.9141	20.2	32.2857
77.8	9.94849	77.8	23.1147	77.8	30.1103	77.9	32.2745	77.9	32.764	20.15	4.14651	20.15	15.705	20.15	29.7528	20.25	31.9141	20.25	32.2857
77.9	9.95679	77.9	23.1156	77.9	30.1103	78	32.2711	78	32.7659	20.2	4.15468	20.2	15.7266	20.2	29.7573	20.3	31.9141	20.3	32.2857
78	9.96411	78	23.1156	78	30.1098	78.1	32.2672	78.1	32.7664	20.25	4.16284	20.25	15.7482	20.25	29.7617	20.35	31.9141	20.35	32.2857
78.1	9.969	78.1	23.1122	78.1	30.1122	78.2	32.2647	78.2	32.7718	20.3	4.17099	20.3	15.7696	20.3	29.7661	20.4	31.9141	20.4	32.2857
78.2	9.97583	78.2	23.1225	78.2	30.1176	78.3	32.2711	78.3	32.7723	20.35	4.17913	20.35	15.7911	20.35	29.7705	20.45	31.9141	20.45	32.2857
78.3	9.98169	78.3	23.1249	78.3	30.123	78.4	32.273	78.4	32.7723	20.4	4.18726	20.4	15.8125	20.4	29.7747	20.5	31.9141	20.5	32.2857
78.4	9.98804	78.4	23.1313	78.4	30.1186	78.5	32.2681	78.5	32.7723	20.45	4.19538	20.45	15.8338	20.45	29.779	20.55	31.9141	20.55	32.2857
78.5	9.99341	78.5	23.1361	78.5	30.12	78.6	32.2652	78.6	32.7669	20.5	4.20349	20.5	15.855	20.5	29.7832	20.6	31.9141	20.6	32.2857
78.6	9.99732	78.6	23.1371	78.6	30.1152	78.7	32.2667	78.7	32.7625	20.55	4.21159	20.55	15.8762	20.55	29.7874	20.65	31.9141	20.65	32.2857
78.7	9.99976	78.7	23.1386	78.7	30.1103	78.8	32.2638	78.8	32.7581	20.6	4.21969	20.6	15.8974	20.6	29.7915	20.7	31.9141	20.7	32.2857
78.8	10.0056	78.8	23.1342	78.8	30.1098	78.9	32.2628	78.9	32.7567	20.65	4.22777	20.65	15.9185	20.65	29.7955	20.75	31.9141	20.75	32.2857
78.9	10.0095	78.9	23.14	78.9	30.1083	79	32.2535	79	32.7479	20.7	4.23585	20.7	15.9395	20.7	29.7996	20.8	31.9141	20.8	32.2857
79	10.0056	79	23.1322	79	30.099	79.1	32.254	79.1	32.7425	20.75	4.24392	20.75	15.9605	20.75	29.8036	20.85	31.9141	20.85	32.2857
79.1	10.0071	79.1	23.1322	79.1	30.0985	79.2	32.2462	79.2	32.7342	20.8	4.25198	20.8	15.9814	20.8	29.8075	20.9	31.9141	20.9	32.2857
79.2	10.0071	79.2	23.1283	79.2	30.0985	79.3	32.2408	79.3	32.7259	20.85	4.26003	20.85	16.0022	20.85	29.8114	20.95	31.9141	20.95	32.2857
79.3	10.0085	79.3	23.12	79.3	30.0946	79.4	32.2296	79.4	32.7166	20.9	4.26807	20.9	16.0231	20.9	29.8153	21	31.9141	21	32.2857
79.4	10.0071	79.4	23.1103	79.4	30.0883	79.5	32.2193	79.5	32.7083	20.95	4.2761	20.95	16.0438	20.95	29.8191	21.05	31.9141	21.05	32.2857
79.5	10.0095	79.5	23.1073	79.5	30.0834	79.6	32.2149	79.6	32.7093	21	4.28412	21	16.0645	21	29.8229	21.1	31.9141	21.1	32.2857
79.6	10.0144	79.6	23.1103	79.6	30.0849	79.7	32.21	79.7	32.7054	21.05	4.29213	21.05	16.0851	21.05	29.8266	21.15	31.9141	21.15	32.2857
79.7	10.0193	79.7	23.1098	79.7	30.0839	79.8	32.2052	79.8	32.703	21.1	4.30014	21.1	16.1057	21.1	29.8303	21.2	31.9141	21.2	32.2857
79.8	10.0203	79.8	23.1098	79.8	30.0839	79.9	32.2032	79.9	32.6976	21.15	4.30814	21.15	16.1262	21.15	29.834	21.25	31.9141	21.25	32.2857
79.9	10.0237	79.9	23.1132	79.9	30.0819	80	32.2003	80	32.6956	21.2	4.31612	21.2	16.1467	21.2	29.8376	21.3	31.9141	21.3	32.2857
80	10.0286	80	23.1147	80	30.0824	80.1	32.1886	80.1	32.6898	21.25	4.3241	21.25	16.1671	21.25	29.8412	21.35	31.9141	21.35	32.2857
80.1	10.0315	80.1	23.1117	80.1	30.0805	80.2	32.1744	80.2	32.6873	21.3	4.33207	21.3	16.1875	21.3	29.8447	21.4	31.9141	21.4	32.2857
80.2	10.031	80.2	23.1073	80.2	30.0751	80.3	32.1612	80.3	32.6776	21.35	4.34003	21.35	16.2078	21.35	29.8482	21.45	31.9141	21.45	32.2857
80.3	10.0242	80.3	23.099	80.3	30.0639	80.4	32.1578	80.4	32.6727	21.4	4.34798	21.4	16.228	21.4	29.8517	21.5	31.9141	21.5	32.2857
80.4	10.0242	80.4	23.0946	80.4	30.061	80.5	32.1612	80.5	32.6776	21.45	4.35592	21.45	16.2482	21.45	29.8551	21.55	31.9141	21.55	32.2857
80.5	10.0295	80.5	23.0985	80.5	30.0653	80.6	32.1597	80.6	32.6785	21.5	4.36386	21.5	16.2684	21.5	29.8585	21.6	31.9141	21.6	32.2857
80.6	10.032	80.6	23.1088	80.6	30.0653	80.7	32.1637	80.7	32.6751	21.55	4.37178	21.55	16.2885	21.55	29.8619	21.65	31.9141	21.65	32.2857
80.7	10.0383	80.7	23.119	80.7	30.0688	80.8	32.1588	80.8	32.6722	21.6	4.3797	21.6	16.3085	21.6	29.8652	21.7	31.9141	21.7	32.2857
80.8	10.0383	80.8	23.119	80.8	30.0663	80.9	32.1612	80.9	32.6795	21.65	4.3876	21.65	16.3285	21.65	29.8685	21.75	31.9141	21.75	32.2857
80.9	10.0442	80.9	23.1249	80.9	30.0702	81	32.1602	81	32.6795	21.7	4.3955	21.7	16.3484	21.7	29.8718	21.8	31.9141	21.8	32.2857
81	10.0471	81	23.1293	81	30.0693	81.1	32.1554	81.1	32.6761	21.75	4.40339	21.75	16.3683	21.75	29.875	21.85	31.9141	21.85	32.2857
81.1	10.0501	81.1	23.1264	81.1	30.0639	81.2	32.151	81.2	32.6751	21.8	4.41127	21.8	16.3881	21.8	29.8782	21.9	31.9141	21.9	32.2857
81.2	10.0491	81.2	23.1293	81.2	30.059	81.3	32.1524	81.3	32.6722	21.85	4.41914	21.85	16.4079	21.85	29.8814	21.95	31.9141	21.95	32.2857
81.3	10.0496	81.3	23.1342	81.3	30.0614	81.4	32.1456	81.4	32.6624	21.9	4.42701	21.9	16.4276	21.9	29.8845	22	31.9141	22	32.2857
81.4	10.0447	81.4	23.1254	81.4	30.0512	81.5	32.1485	81.5	32.66	21.95	4.43486	21.95	16.4472	21.95	29.8876	22.05	31.9141	22.05	32.2857
81.5	10.0471	81.5	23.1244	81.5	30.0463	81.6	32.1402	81.6	32.6556	22	4.44271	22	16.4668	22	29.8906	22.1	31.9141	22.1	32.2857
81.6	10.051	81.6	23.1249	81.6	30.0424	81.7	32.1451	81.7	32.6576	22.05	4.45054	22.05	16.4864	22.05	29.8937	22.15	31.9141	22.15	32.2857
81.7	10.0637	81.7	23.1273	81.7	30.0458	81.8	32.1519	81.8	32.66	22.1	4.45837	22.1	16.5059	22.1	29.8966	22.2	31.9141	22.2	32.2857
81.8	10.074	81.8	23.1352	81.8	30.0473	81.9	32.1554	81.9	32.6615	22.15	4.46619	22.15	16.5253	22.15	29.8996	22.25	31.9141	22.25	32.2857
81.9	10.0833	81.9	23.14	81.9	30.0478	82	32.1598	82	32.6634	22.2	4.474	22.2	16.5447	22.2	29.9025	22.3	31.9141	22.3	32.2857
82	10.095	82	23.1454	82	30.0487	82.1	32.1622	82.1	32.6673	22.25	4.4818	22.25	16.5641	22.25	29.9054	22.35	31.9141	22.35	32.2857
82.1	10.1013	82.1	23.1503	82.1	30.0507	82.2	32.1578	82.2	32.661	22.3	4.48959	22.3	16.5834	22.3	29.9083	22.4	31.9141	22.4	32.2857
82.2	10.1033	82.2	23.1464	82.2	30.0463	82.3	32.1534	82.3	32.6536	22.35	4.49738	22.35	16.6026	22.35	29.9111	22.45	31.9141	22.45	32.2857
82.3	10.1033	82.3	23.1488	82.3	30.0404	82.4	32.1568	82.4	32.6507	22.4	4.50515	22.4	16.6218	22.4	29.914	22.5	31.9141	22.5	32.2857
82.4	10.1106	82.4	23.1552	82.4	30.0502	82.5	32.1563	82.5	32.6488	22.45	4.51292	22.45	16.6409	22.45	29.9167	22.55	31.9141	22.55	32.2857
82.5	10.1111	82.5	23.1596	82.5	30.0487	82.6	32.1573	82.6	32.6453	22.5	4.52068	22.5	16.66	22.5	29.9195	22.6	31.9141	22.6	32.2857
82.6	10.114	82.6	23.1684	82.6	30.0527	82.7	32.1519	82.7	32.6414	22.55	4.52843	22.55	16.6791	22.55	29.9222	22.65	31.9141	22.65	32.2857
82.7	10.1174	82.7	23.1698	82.7	30.0566	82.8	32.149	82.8	32.6375	22.6	4.53617	22.6	16.698	22.6	29.9249	22.7	31.9141	22.7	32.2857
82.8	10.1228	82.8	23.1718	82.8	30.0434	82.9	32.149	82.9	32.6351	22.65	4.5439	22.65	16.717	22.65	29.9276	22.75	31.9141	22.75	32.2857
82.9	10.1272	82.9	23.1674	82.9	30.0346	83	32.15	83	32.637	22.7	4.55163	22.7	16.7358	22.7	29.9302	22.8	31.9141	22.8	32.2857
83	10.137	83	23.1659	83	30.0297	83.1	32.1544	83.1	32.6444	22.75	4.55934	22.75	16.7547	22.75	29.9328	22.85	31.9141	22.85	32.2857
83.1	10.1418	83.1	23.1679	83.1	30.0312	83.2	32.1549	83.2	32.6429	22.8	4.56705	22.8	16.7734	22.8	29.9354	22.9	31.9141	22.9	32.2857
83.2	10.1433	83.2	23.1659	83.2	30.0331	83.3	32.1529	83.3	32.6409	22.85	4.57474	22.85	16.7922	22.85	29.9379	22.95	31.9141	22.95	32.2857
83.3	10.1467	83.3	23.1742	83.3	30.0331	83.4	32.1485	83.4	32.638	22.9	4.58243	22.9	16.8109	22.9	29.9405	23	31.9141	23	32.2857
83.4	10.1482	83.4	23.1757	83.4	30.0273	83.5	32.1397	83.5	32.6331	22.95	4.59011	22.95	16.8295	22.95	29.943	23.05	31.9141	23.05	32.2857
83.5	10.1487	83.5	23.1747	83.5	30.018	83.6	32.1427	83.6	32.6331	23	4.59779	23	16.8481	23	29.9454	23.1	31.9141	23.1	32.2857
83.6	10.1541	83.6	23.1806	83.6	30.0121	83.7	32.1422	83.7	32.6322	23.05	4.60545	23.05	16.8666	23.05	29.9479	23.15	31.9141	23.15	32.2857
83.7	10.1584	83.7	23.1864	83.7	30.0141	83.8	32.1471	83.8	32.6317	23.1	4.6131	23.1	16.8851	23.1	29.9503	23.2	31.9141	23.2	32.2857
83.8	10.1643	83.8	23.1845	83.8	30.0141	83.9	32.1568	83.9	32.6356	23.15	4.62075	23.15	16.9035	23.15	29.9527	23.25	31.9141	23.25	32.2857
83.9	10.1751	83.9	23.184	83.9	30.0209	84	32.1588	84	32.637	23.2	4.62839	23.2	16.9219	23.2	29.9551	23.3	31.9141	23.3	32.2857
84	10.1814	84	23.1889	84	30.0238	84.1	32.1637	84.1	32.6356	23.25	4.63602	23.25	16.9402	23.25	29.9574	23.35	31.9141	23.35	32.2857
84.1	10.1877	84.1	23.1913	84.1	30.0268	84.2	32.1685	84.2	32.6395	23.3	4.64364	23.3	16.9585	23.3	29.9597	23.4	31.9141	23.4	32.2857
84.2	10.1907	84.2	23.1957	84.2	30.0341	84.3	32.1705	84.3	32.6419	23.35	4.65125	23.35	16.9767	23.35	29.962	23.45	31.9141	23.45	32.2857
84.3	10.1931	84.3	23.1962	84.3	30.0414	84.4	32.1695	84.4	32.6414	23.4	4.65886	23.4	16.9949	23.4	29.9643	23.5	31.9141	23.5	32.2857
84.4	10.1931	84.4	23.1986	84.4	30.037	84.5	32.1734	84.5	32.6366	23.45	4.66645	23.45	17.013	23.45	29.9666	23.55	31.9141	23.55	32.2857
84.5	10.2014	84.5	23.1942	84.5	30.0351	84.6	32.1807	84.6	32.6429	23.5	4.67404	23.5	17.0311	23.5	29.9688	23.6	31.9141	23.6	32.2857
84.6	10.217	84.6	23.1977	84.6	30.0448	84.7	32.1822	84.7	32.6419	23.55	4.68162	23.55	17.0491	23.55	29.971	23.65	31.9141	23.65	32.2857
84.7	10.2209	84.7	23.1982	84.7	30.0453	84.8	32.1871	84.8	32.6453	23.6	4.68919	23.6	17.0671	23.6	29.9732	23.7	31.9141	23.7	32.2857
84.8	10.2302	84.8	23.2089	84.8	30.0448	84.9	32.192	84.9	32.6463	23.65	4.69675	23.65	17.085	23.65	29.9753	23.75	31.9141	23.75	32.2857
84.9	10.241	84.9	23.2191	84.9	30.0453	85	32.1842	85	32.6346	23.7	4.7043	23.7	17.1029	23.7	29.9774	23.8	31.9141	23.8	32.2857
85	10.238	85	23.2182	85	30.0395	85.1	32.1793	85.1	32.6307	23.75	4.71184	23.75	17.1208	23.75	29.9795	23.85	31.9141	23.85	32.2857
85.1	10.2478	85.1	23.2206	85.1	30.0375	85.2	32.1749	85.2	32.6258	23.8	4.71938	23.8	17.1385	23.8	29.9816	23.9	31.9141	23.9	32.2857
85.2	10.2517	85.2	23.2172	85.2	30.0346	85.3	32.1671	85.3	32.619	23.85	4.72691	23.85	17.1563	23.85	29.9837	23.95	31.9141	23.95	32.2857
85.3	10.2542	85.3	23.2123	85.3	30.0292	85.4	32.1627	85.4	32.618	23.9	4.73443	23.9	17.174	23.9	29.9857	24	31.9141	24	32.2857
85.4	10.2571	85.4	23.2113	85.4	30.0243	85.5	32.1646	85.5	32.6229	23.95	4.74194	23.95	17.1916	23.95	29.9878	24.05	31.9141	24.05	32.2857
85.5	10.2668	85.5	23.2196	85.5	30.0263	85.6	32.1597	85.6	32.6283	24	4.74944	24	17.2092	24	29.9898	24.1	31.9141	24.1	32.2857
85.6	10.2732	85.6	23.2284	85.6	30.0317	85.7	32.1573	85.7	32.6248	24.05	4.75694	24.05	17.2268	24.05	29.9917	24.15	31.9141	24.15	32.2857
85.7	10.2742	85.7	23.2318	85.7	30.0287	85.8	32.1563	85.8	32.6278	24.1	4.76442	24.1	17.2443	24.1	29.9937	24.2	31.9141	24.2	32.2857
85.8	10.2805	85.8	23.2284	85.8	30.0287	85.9	32.1598	85.9	32.6268	24.15	4.7719	24.15	17.2617	24.15	29.9956	24.25	31.9141	24.25	32.2857
85.9	10.2864	85.9	23.2328	85.9	30.0356	86	32.1539	86	32.6258	24.2	4.77937	24.2	17.2792	24.2	29.9976	24.3	31.9141	24.3	32.2857
86	10.2883	86	23.2348	86	30.04	86.1	32.1514	86.1	32.6234	24.25	4.78683	24.25	17.2965	24.25	29.9995	24.35	31.9141	24.35	32.2857
86.1	10.2937	86.1	23.2421	86.1	30.036	86.2	32.1519	86.2	32.6258	24.3	4.79428	24.3	17.3138	24.3	30.0013	24.4	31.9141	24.4	32.2857
86.2	10.3035	86.2	23.2543	86.2	30.0429	86.3	32.1451	86.3	32.6273	24.35	4.80173	24.35	17.3311	24.35	30.0032	24.45	31.9141	24.45	32.2857
86.3	10.3054	86.3	23.2577	86.3	30.0463	86.4	32.1446	86.4	32.6336	24.4	4.80916	24.4	17.3483	24.4	30.005	24.5	31.9141	24.5	32.2857
86.4	10.3084	86.4	23.2626	86.4	30.0468	86.5	32.1412	86.5	32.6341	24.45	4.81659	24.45	17.3655	24.45	30.0068	24.55	31.9141	24.55	32.2857
86.5	10.3098	86.5	23.2607	86.5	30.0404	86.6	32.1339	86.6	32.6351	24.5	4.82401	24.5	17.3826	24.5	30.0086	24.6	31.9141	24.6	32.2857
86.6	10.3093	86.6	23.2675	86.6	30.0317	86.7	32.127	86.7	32.6336	24.55	4.83142	24.55	17.3997	24.55	30.0104	24.65	31.9141	24.65	32.2857
86.7	10.3059	86.7	23.2704	86.7	30.0214	86.8	32.1246	86.8	32.6307	24.6	4.83882	24.6	17.4168	24.6	30.0122	24.7	31.9141	24.7	32.2857
86.8	10.3103	86.8	23.2714	86.8	30.018	86.9	32.1226	86.9	32.6292	24.65	4.84622	24.65	17.4338	24.65	30.0139	24.75	31.9141	24.75	32.2857
86.9	10.3108	86.9	23.2709	86.9	30.019	87	32.1217	87	32.6273	24.7	4.8536	24.7	17.4507	24.7	30.0157	24.8	31.9141	24.8	32.2857
87	10.3088	87	23.2694	87	30.0165	87.1	32.1134	87.1	32.6195	24.75	4.86098	24.75	17.4676	24.75	30.0174	24.85	31.9141	24.85	32.2857
87.1	10.3079	87.1	23.265	87.1	30.0082	87.2	32.1056	87.2	32.6175	24.8	4.86835	24.8	17.4845	24.8	30.019	24.9	31.9141	24.9	32.2857
87.2	10.3069	87.2	23.265	87.2	30.0058	87.3	32.0987	87.3	32.6156	24.85	4.87571	24.85	17.5013	24.85	30.0207	24.95	31.9141	24.95	32.2857
87.3	10.3088	87.3	23.265	87.3	30.0092	87.4	32.0968	87.4	32.6234	24.9	4.88306	24.9	17.518	24.9	30.0224	25	31.9141	25	32.2857
87.4	10.3162	87.4	23.2685	87.4	30.0224	87.5	32.0875	87.5	32.616	24.95	4.89041	24.95	17.5348	24.95	30.024	25.05	31.9141	25.05	32.2857
87.5	10.3147	87.5	23.2714	87.5	30.0175	87.6	32.0855	87.6	32.6087	25	4.89775	25	17.5514	25	30.0256	25.1	31.9141	25.1	32.2857
87.6	10.3162	87.6	23.2694	87.6	30.019	87.7	32.0841	87.7	32.6136	25.05	4.90507	25.05	17.5681	25.05	30.0272	25.15	31.9141	25.15	32.2857
87.7	10.3152	87.7	23.2733	87.7	30.016	87.8	32.0894	87.8	32.6175	25.1	4.9124	25.1	17.5847	25.1	30.0288	25.2	31.9141	25.2	32.2857
87.8	10.3235	87.8	23.2846	87.8	30.0229	87.9	32.088	87.9	32.617	25.15	4.91971	25.15	17.6012	25.15	30.0304	25.25	31.9141	25.25	32.2857
87.9	10.3293	87.9	23.2885	87.9	30.0238	88	32.0948	88	32.6185	25.2	4.92701	25.2	17.6177	25.2	30.0319	25.3	31.9141	25.3	32.2857
88	10.3386	88	23.2929	88	30.0243	88.1	32.0958	88.1	32.6204	25.25	4.93431	25.25	17.6341	25.25	30.0335	25.35	31.9141	25.35	32.2857
88.1	10.3435	88.1	23.2963	88.1	30.0209	88.2	32.0997	88.2	32.6136	25.3	4.9416	25.3	17.6505	25.3	30.035	25.4	31.9141	25.4	32.2857
88.2	10.3416	88.2	23.2948	88.2	30.018	88.3	32.0924	88.3	32.6077	25.35	4.94888	25.35	17.6669	25.35	30.0365	25.45	31.9141	25.45	32.2857
88.3	10.3386	88.3	23.2963	88.3	30.0102	88.4	32.0899	88.4	32.6043	25.4	4.95615	25.4	17.6832	25.4	30.038	25.5	31.9141	25.5	32.2857
88.4	10.3342	88.4	23.2987	88.4	30.0024	88.5	32.0875	88.5	32.599	25.45	4.96341	25.45	17.6995	25.45	30.0394	25.55	31.9141	25.55	32.2857
88.5	10.3357	88.5	23.308	88.5	29.9965	88.6	32.0836	88.6	32.6004	25.5	4.97067	25.5	17.7157	25.5	30.0409	25.6	31.9141	25.6	32.2857
88.6	10.3342	88.6	23.3105	88.6	29.9941	88.7	32.0811	88.7	32.596	25.55	4.97791	25.55	17.7319	25.55	30.0423	25.65	31.9141	25.65	32.2857
88.7	10.3323	88.7	23.3153	88.7	29.9941	88.8	32.085	88.8	32.5936	25.6	4.98515	25.6	17.7481	25.6	30.0438	25.7	31.9141	25.7	32.2857
88.8	10.3347	88.8	23.3232	88.8	29.9921	88.9	32.0958	88.9	32.5882	25.65	4.99238	25.65	17.7642	25.65	30.0452	25.75	31.9141	25.75	32.2857
88.9	10.3425	88.9	23.3319	88.9	29.9906	89	32.1012	89	32.5828	25.7	4.99961	25.7	17.7802	25.7	30.0466	25.8	31.9141	25.8	32.2857
89	10.3455	89	23.3417	89	29.9906	89.1	32.0943	89.1	32.5775	25.75	5.00682	25.75	17.7962	25.75	30.0479	25.85	31.9141	25.85	32.2857
89.1	10.3425	89.1	23.3446	89.1	29.9858	89.2	32.0953	89.2	32.5789	25.8	5.01403	25.8	17.8122	25.8	30.0493	25.9	31.9141	25.9	32.2857
89.2	10.344	89.2	23.3471	89.2	29.9838	89.3	32.0973	89.3	32.5755	25.85	5.02123	25.85	17.8281	25.85	30.0507	25.95	31.9141	25.95	32.2857
89.3	10.343	89.3	23.3456	89.3	29.9809	89.4	32.0924	89.4	32.578	25.9	5.02842	25.9	17.844	25.9	30.052	26	31.9141	26	32.2857
89.4	10.3459	89.4	23.3437	89.4	29.9867	89.5	32.0889	89.5	32.5804	25.95	5.0356	25.95	17.8599	25.95	30.0533	26.05	31.9141	26.05	32.2857
89.5	10.345	89.5	23.3422	89.5	29.9887	89.6	32.0728	89.6	32.5804	26	5.04278	26	17.8757	26	30.0546	26.1	31.9141	26.1	32.2857
89.6	10.342	89.6	23.3373	89.6	29.9892	89.7	32.067	89.7	32.5799	26.05	5.04994	26.05	17.8914	26.05	30.0559	26.15	31.9141	26.15	32.2857
89.7	10.3362	89.7	23.3339	89.7	29.9843	89.8	32.0611	89.8	32.5794	26.1	5.0571	26.1	17.9071	26.1	30.0572	26.2	31.9141	26.2	32.2857
89.8	10.3401	89.8	23.331	89.8	29.9926	89.9	32.0597	89.9	32.5711	26.15	5.06425	26.15	17.9228	26.15	30.0585	26.25	31.9141	26.25	32.2857
89.9	10.3396	89.9	23.3256	89.9	29.9989	90	32.0675	90	32.5687	26.2	5.07139	26.2	17.9384	26.2	30.0597	26.3	31.9141	26.3	32.2857
90	10.342	90	23.3246	90	29.997	90.1	32.0626	90.1	32.5731	26.25	5.07853	26.25	17.954	26.25	30.061	26.35	31.9141	26.35	32.2857
90.1	10.3391	90.1	23.3305	90.1	30.0014	90.2	32.0592	90.2	32.5745	26.3	5.08566	26.3	17.9696	26.3	30.0622	26.4	31.9141	26.4	32.2857
90.2	10.3401	90.2	23.3315	90.2	29.9926	90.3	32.0548	90.3	32.5658	26.35	5.09278	26.35	17.9851	26.35	30.0634	26.45	31.9141	26.45	32.2857
90.3	10.343	90.3	23.329	90.3	29.9862	90.4	32.0489	90.4	32.5584	26.4	5.09989	26.4	18.0005	26.4	30.0646	26.5	31.9141	26.5	32.2857
90.4	10.3391	90.4	23.3192	90.4	29.9784	90.5	32.0377	90.5	32.5462	26.45	5.10699	26.45	18.016	26.45	30.0658	26.55	31.9141	26.55	32.2857
90.5	10.3352	90.5	23.31	90.5	29.9706	90.6	32.0211	90.6	32.5355	26.5	5.11408	26.5	18.0313	26.5	30.067	26.6	31.9141	26.6	32.2857
90.6	10.3318	90.6	23.3051	90.6	29.9652	90.7	32.0103	90.7	32.5213	26.55	5.12117	26.55	18.0467	26.55	30.0681	26.65	31.9141	26.65	32.2857
90.7	10.3323	90.7	23.2963	90.7	29.9613	90.8	32.0138	90.8	32.5223	26.6	5.12825	26.6	18.062	26.6	30.0693	26.7	31.9141	26.7	32.2857
90.8	10.3396	90.8	23.3026	90.8	29.9618	90.9	32.0147	90.9	32.5199	26.65	5.13532	26.65	18.0772	26.65	30.0704	26.75	31.9141	26.75	32.2857
90.9	10.3401	90.9	23.2992	90.9	29.9618	91	32.0074	91	32.5101	26.7	5.14239	26.7	18.0924	26.7	30.0716	26.8	31.9141	26.8	32.2857
91	10.3333	91	23.2929	91	29.9443	91.1	32.0059	91.1	32.512	26.75	5.14944	26.75	18.1076	26.75	30.0727	26.85	31.9141	26.85	32.2857
91.1	10.3376	91.1	23.2934	91.1	29.9413	91.2	32.002	91.2	32.5164	26.8	5.15649	26.8	18.1227	26.8	30.0738	26.9	31.9141	26.9	32.2857
91.2	10.3391	91.2	23.2943	91.2	29.9418	91.3	32.004	91.3	32.5194	26.85	5.16353	26.85	18.1378	26.85	30.0749	26.95	31.9141	26.95	32.2857
91.3	10.3396	91.3	23.2982	91.3	29.9443	91.4	31.9996	91.4	32.5072	26.9	5.17056	26.9	18.1529	26.9	30.076	27	31.9141	27	32.2857
91.4	10.342	91.4	23.2997	91.4	29.9369	91.5	31.9928	91.5	32.4998	26.95	5.17758	26.95	18.1679	26.95	30.077	27.05	31.9141	27.05	32.2857
91.5	10.3464	91.5	23.3056	91.5	29.935	91.6	31.9903	91.6	32.4974	27	5.1846	27	18.1829	27	30.0781	27.1	31.9141	27.1	32.2857
91.6	10.3494	91.6	23.3061	91.6	29.9335	91.7	31.9845	91.7	32.4993	27.05	5.19161	27.05	18.1978	27.05	30.0791	27.15	31.9141	27.15	32.2857
91.7	10.3577	91.7	23.3095	91.7	29.9277	91.8	31.9849	91.8	32.5028	27.1	5.19861	27.1	18.2127	27.1	30.0802	27.2	31.9141	27.2	32.2857
91.8	10.3674	91.8	23.3105	91.8	29.9237	91.9	31.981	91.9	32.5091	27.15	5.2056	27.15	18.2275	27.15	30.0812	27.25	31.9141	27.25	32.2857
91.9	10.3743	91.9	23.3158	91.9	29.9257	92	31.981	92	32.5033	27.2	5.21259	27.2	18.2423	27.2	30.0822	27.3	31.9141	27.3	32.2857
92	10.3757	92	23.3134	92	29.9228	92.1	31.9781	92.1	32.5076	27.25	5.21956	27.25	18.2571	27.25	30.0832	27.35	31.9141	27.35	32.2857
92.1	10.386	92.1	23.3183	92.1	29.9228	92.2	31.9727	92.2	32.5008	27.3	5.22653	27.3	18.2718	27.3	30.0842	27.4	31.9141	27.4	32.2857
92.2	10.3865	92.2	23.3192	92.2	29.9228	92.3	31.9688	92.3	32.5018	27.35	5.2335	27.35	18.2865	27.35	30.0852	27.45	31.9141	27.45	32.2857
92.3	10.3801	92.3	23.3275	92.3	29.9159	92.4	31.9635	92.4	32.5018	27.4	5.24045	27.4	18.3012	27.4	30.0862	27.5	31.9141	27.5	32.2857
92.4	10.3835	92.4	23.33	92.4	29.9159	92.5	31.9674	92.5	32.5081	27.45	5.2474	27.45	18.3158	27.45	30.0871	27.55	31.9141	27.55	32.2857
92.5	10.3972	92.5	23.3373	92.5	29.9272	92.6	31.9547	92.6	32.4964	27.5	5.25433	27.5	18.3303	27.5	30.0881	27.6	31.9141	27.6	32.2857
92.6	10.3918	92.6	23.3315	92.6	29.9208	92.7	31.9483	92.7	32.4886	27.55	5.26126	27.55	18.3449	27.55	30.089	27.65	31.9141	27.65	32.2857
92.7	10.3928	92.7	23.3295	92.7	29.9091	92.8	31.9439	92.8	32.4857	27.6	5.26819	27.6	18.3594	27.6	30.09	27.7	31.9141	27.7	32.2857
92.8	10.3982	92.8	23.3271	92.8	29.9096	92.9	31.939	92.9	32.4823	27.65	5.2751	27.65	18.3738	27.65	30.0909	27.75	31.9141	27.75	32.2857
92.9	10.3987	92.9	23.328	92.9	29.9032	93	31.9459	93	32.4867	27.7	5.28201	27.7	18.3882	27.7	30.0918	27.8	31.9141	27.8	32.2857
93	10.4084	93	23.3378	93	29.9057	93.1	31.9439	93.1	32.4852	27.75	5.28891	27.75	18.4026	27.75	30.0927	27.85	31.9141	27.85	32.2857
93.1	10.4128	93.1	23.3368	93.1	29.8993	93.2	31.9415	93.2	32.4784	27.8	5.2958	27.8	18.4169	27.8	30.0936	27.9	31.9141	27.9	32.2857
93.2	10.4119	93.2	23.3329	93.2	29.8896	93.3	31.94	93.3	32.472	27.85	5.30269	27.85	18.4312	27.85	30.0945	27.95	31.9141	27.95	32.2857
93.3	10.4192	93.3	23.329	93.3	29.8783	93.4	31.939	93.4	32.4696	27.9	5.30956	27.9	18.4455	27.9	30.0953	28	31.9141	28	32.2857
93.4	10.4324	93.4	23.3275	93.4	29.8783	93.5	31.9361	93.5	32.4642	27.95	5.31643	27.95	18.4597	27.95	30.0962	28.05	31.9141	28.05	32.2857
93.5	10.4392	93.5	23.33	93.5	29.8744	93.6	31.9317	93.6	32.4617	28	5.32329	28	18.4739	28	30.0971	28.1	31.9141	28.1	32.2857
93.6	10.4495	93.6	23.331	93.6	29.8691	93.7	31.9327	93.7	32.4613	28.05	5.33015	28.05	18.4881	28.05	30.0979	28.15	31.9141	28.15	32.2857
93.7	10.4534	93.7	23.331	93.7	29.8735	93.8	31.9317	93.8	32.4617	28.1	5.33699	28.1	18.5022	28.1	30.0988	28.2	31.9141	28.2	32.2857
93.8	10.4597	93.8	23.3285	93.8	29.8749	93.9	31.9264	93.9	32.4559	28.15	5.34383	28.15	18.5162	28.15	30.0996	28.25	31.9141	28.25	32.2857
93.9	10.4602	93.9	23.3275	93.9	29.8735	94	31.9361	94	32.4593	28.2	5.35066	28.2	18.5303	28.2	30.1004	28.3	31.9141	28.3	32.2857
94	10.469	94	23.3354	94	29.8749	94.1	31.9381	94.1	32.453	28.25	5.35748	28.25	18.5442	28.25	30.1012	28.35	31.9141	28.35	32.2857
94.1	10.4685	94.1	23.3393	94.1	29.8754	94.2	31.9376	94.2	32.4398	28.3	5.3643	28.3	18.5582	28.3	30.102	28.4	31.9141	28.4	32.2857
94.2	10.47	94.2	23.3398	94.2	29.8744	94.3	31.9356	94.3	32.4276	28.35	5.37111	28.35	18.5721	28.35	30.1028	28.45	31.9141	28.45	32.2857
94.3	10.4758	94.3	23.3437	94.3	29.8735	94.4	31.9381	94.4	32.4227	28.4	5.37791	28.4	18.586	28.4	30.1036	28.5	31.9141	28.5	32.2857
94.4	10.4832	94.4	23.3481	94.4	29.8715	94.5	31.9386	94.5	32.4168	28.45	5.3847	28.45	18.5998	28.45	30.1044	28.55	31.9141	28.55	32.2857
94.5	10.4876	94.5	23.3466	94.5	29.8661	94.6	31.9386	94.6	32.4144	28.5	5.39149	28.5	18.6136	28.5	30.1051	28.6	31.9141	28.6	32.2857
94.6	10.4949	94.6	23.3471	94.6	29.8676	94.7	31.9327	94.7	32.409	28.55	5.39826	28.55	18.6274	28.55	30.1059	28.65	31.9141	28.65	32.2857
94.7	10.5017	94.7	23.3481	94.7	29.8656	94.8	31.9347	94.8	32.4066	28.6	5.40503	28.6	18.6411	28.6	30.1067	28.7	31.9141	28.7	32.2857
94.8	10.509	94.8	23.35	94.8	29.8666	94.9	31.9351	94.9	32.4036	28.65	5.4118	28.65	18.6548	28.65	30.1074	28.75	31.9141	28.75	32.2857
94.9	10.5168	94.9	23.3524	94.9	29.8715	95	31.9425	95	32.4017	28.7	5.41855	28.7	18.6685	28.7	30.1081	28.8	31.9141	28.8	32.2857
95	10.5261	95	23.3598	95	29.8793	95.1	31.9405	95.1	32.3953	28.75	5.4253	28.75	18.6821	28.75	30.1089	28.85	31.9141	28.85	32.2857
95.1	10.5212	95.1	23.3612	95.1	29.8852	95.2	31.943	95.2	32.3924	28.8	5.43204	28.8	18.6957	28.8	30.1096	28.9	31.9141	28.9	32.2857
95.2	10.5237	95.2	23.3627	95.2	29.8891	95.3	31.9469	95.3	32.3973	28.85	5.43877	28.85	18.7092	28.85	30.1103	28.95	31.9141	28.95	32.2857
95.3	10.5242	95.3	23.3656	95.3	29.893	95.4	31.9454	95.4	32.3968	28.9	5.44549	28.9	18.7228	28.9	30.111	29	31.9141	29	32.2857
95.4	10.5164	95.4	23.3671	95.4	29.892	95.5	31.9503	95.5	32.3973	28.95	5.45221	28.95	18.7362	28.95	30.1117	29.05	31.9141	29.05	32.2857
95.5	10.5203	95.5	23.369	95.5	29.8852	95.6	31.9522	95.6	32.3919	29	5.45892	29	18.7497	29	30.1124	29.1	31.9141	29.1	32.2857
95.6	10.5271	95.6	23.3739	95.6	29.8832	95.7	31.9615	95.7	32.3929	29.05	5.46562	29.05	18.7631	29.05	30.1131	29.15	31.9141	29.15	32.2857
95.7	10.5334	95.7	23.3798	95.7	29.8842	95.8	31.96	95.8	32.389	29.1	5.47232	29.1	18.7764	29.1	30.1138	29.2	31.9141	29.2	32.2857
95.8	10.5334	95.8	23.3813	95.8	29.8813	95.9	31.9644	95.9	32.3914	29.15	5.47901	29.15	18.7898	29.15	30.1145	29.25	31.9141	29.25	32.2857
95.9	10.5388	95.9	23.3871	95.9	29.8827	96	31.9659	96	32.388	29.2	5.48569	29.2	18.8031	29.2	30.1151	29.3	31.9141	29.3	32.2857
96	10.5398	96	23.3881	96	29.8852	96.1	31.962	96.1	32.3817	29.25	5.49236	29.25	18.8163	29.25	30.1158	29.35	31.9141	29.35	32.2857
96.1	10.5408	96.1	23.3813	96.1	29.8822	96.2	31.9644	96.2	32.3807	29.3	5.49902	29.3	18.8295	29.3	30.1164	29.4	31.9141	29.4	32.2857
96.2	10.5461	96.2	23.3861	96.2	29.8871	96.3	31.9674	96.3	32.3817	29.35	5.50568	29.35	18.8427	29.35	30.1171	29.45	31.9141	29.45	32.2857
96.3	10.5491	96.3	23.3866	96.3	29.8837	96.4	31.9703	96.4	32.3724	29.4	5.51233	29.4	18.8559	29.4	30.1177	29.5	31.9141	29.5	32.2857
96.4	10.5491	96.4	23.3842	96.4	29.8798	96.5	31.9683	96.5	32.3641	29.45	5.51897	29.45	18.869	29.45	30.1183	29.55	31.9141	29.55	32.2857
96.5	10.5535	96.5	23.3857	96.5	29.8774	96.6	31.9737	96.6	32.3675	29.5	5.52561	29.5	18.8821	29.5	30.119	29.6	31.9141	29.6	32.2857
96.6	10.5598	96.6	23.3881	96.6	29.8842	96.7	31.9752	96.7	32.3743	29.55	5.53224	29.55	18.8951	29.55	30.1196	29.65	31.9141	29.65	32.2857
96.7	10.5652	96.7	23.3891	96.7	29.8876	96.8	31.9732	96.8	32.3778	29.6	5.53886	29.6	18.9081	29.6	30.1202	29.7	31.9141	29.7	32.2857
96.8	10.5745	96.8	23.3891	96.8	29.8974	96.9	31.9723	96.9	32.366	29.65	5.54547	29.65	18.9211	29.65	30.1208	29.75	31.9141	29.75	32.2857
96.9	10.5735	96.9	23.3847	96.9	29.8969	97	31.9757	97	32.3665	29.7	5.55208	29.7	18.934	29.7	30.1214	29.8	31.9141	29.8	32.2857
97	10.5769	97	23.3891	97	29.8891	97.1	31.9801	97.1	32.3714	29.75	5.55867	29.75	18.9469	29.75	30.122	29.85	31.9141	29.85	32.2857
97.1	10.5793	97.1	23.3886	97.1	29.8866	97.2	31.9762	97.2	32.3651	29.8	5.56526	29.8	18.9598	29.8	30.1226	29.9	31.9141	29.9	32.2857
97.2	10.5779	97.2	23.3837	97.2	29.8827	97.3	31.9757	97.3	32.3704	29.85	5.57185	29.85	18.9726	29.85	30.1231	29.95	31.9141	29.95	32.2857
97.3	10.5828	97.3	23.3876	97.3	29.8871	97.4	31.9766	97.4	32.3797	29.9	5.57842	29.9	18.9854	29.9	30.1237	30	31.9141	30	32.2857
97.4	10.5911	97.4	23.3935	97.4	29.8871	97.5	31.9752	97.5	32.3783	29.95	5.58499	29.95	18.9982	29.95	30.1243	30.05	31.9141	30.05	32.2857
97.5	10.5999	97.5	23.3969	97.5	29.8793	97.6	31.9776	97.6	32.3787	30	5.59155	30	19.0109	30	30.1248	30.1	31.9141	30.1	32.2857
97.6	10.5999	97.6	23.3964	97.6	29.8822	97.7	31.9742	97.7	32.3807	30.05	5.59811	30.05	19.0236	30.05	30.1254	30.15	31.9141	30.15	32.2857
97.7	10.6038	97.7	23.3998	97.7	29.8857	97.8	31.9708	97.8	32.388	30.1	5.60465	30.1	19.0363	30.1	30.1259	30.2	31.9141	30.2	32.2857
97.8	10.6077	97.8	23.4047	97.8	29.892	97.9	31.9664	97.9	32.3929	30.15	5.61119	30.15	19.0489	30.15	30.1265	30.25	31.9141	30.25	32.2857
97.9	10.6135	97.9	23.4086	97.9	29.8949	98	31.9727	98	32.3978	30.2	5.61773	30.2	19.0615	30.2	30.127	30.3	31.9141	30.3	32.2857
98	10.6179	98	23.412	98	29.8959	98.1	31.9762	98.1	32.4022	30.25	5.62425	30.25	19.0741	30.25	30.1275	30.35	31.9141	30.35	32.2857
98.1	10.6238	98.1	23.4169	98.1	29.8984	98.2	31.9791	98.2	32.408	30.3	5.63077	30.3	19.0866	30.3	30.1281	30.4	31.9141	30.4	32.2857
98.2	10.6301	98.2	23.4223	98.2	29.9032	98.3	31.9796	98.3	32.41	30.35	5.63728	30.35	19.0991	30.35	30.1286	30.45	31.9141	30.45	32.2857
98.3	10.6331	98.3	23.4213	98.3	29.8984	98.4	31.9893	98.4	32.4163	30.4	5.64378	30.4	19.1116	30.4	30.1291	30.5	31.9141	30.5	32.2857
98.4	10.6404	98.4	23.4242	98.4	29.9023	98.5	31.9898	98.5	32.4173	30.45	5.65028	30.45	19.124	30.45	30.1296	30.55	31.9141	30.55	32.2857
98.5	10.6448	98.5	23.4311	98.5	29.8984	98.6	31.9923	98.6	32.4163	30.5	5.65677	30.5	19.1364	30.5	30.1301	30.6	31.9141	30.6	32.2857
98.6	10.6462	98.6	23.4369	98.6	29.8998	98.7	31.9952	98.7	32.4178	30.55	5.66325	30.55	19.1487	30.55	30.1306	30.65	31.9141	30.65	32.2857
98.7	10.6501	98.7	23.4389	98.7	29.8998	98.8	31.9932	98.8	32.4183	30.6	5.66972	30.6	19.1611	30.6	30.1311	30.7	31.9141	30.7	32.2857
98.8	10.6526	98.8	23.4345	98.8	29.8944	98.9	31.9913	98.9	32.4202	30.65	5.67619	30.65	19.1734	30.65	30.1316	30.75	31.9141	30.75	32.2857
98.9	10.655	98.9	23.434	98.9	29.8915	99	31.9928	99	32.4222	30.7	5.68265	30.7	19.1856	30.7	30.1321	30.8	31.9141	30.8	32.2857
99	10.6589	99	23.4369	99	29.8964	99.1	31.9928	99.1	32.4217	30.75	5.6891	30.75	19.1978	30.75	30.1326	30.85	31.9141	30.85	32.2857
99.1	10.6614	99.1	23.434	99.1	29.8979	99.2	31.9942	99.2	32.4222	30.8	5.69555	30.8	19.21	30.8	30.133	30.9	31.9141	30.9	32.2857
99.2	10.6716	99.2	23.4379	99.2	29.8959	99.3	31.9932	99.3	32.4198	30.85	5.70198	30.85	19.2222	30.85	30.1335	30.95	31.9141	30.95	32.2857
99.3	10.6736	99.3	23.4384	99.3	29.8935	99.4	32.0015	99.4	32.4163	30.9	5.70842	30.9	19.2343	30.9	30.134	31	31.9141	31	32.2857
99.4	10.6765	99.4	23.4403	99.4	29.893	99.5	32.0098	99.5	32.4168	30.95	5.71484	30.95	19.2464	30.95	30.1344	31.05	31.9141	31.05	32.2857
99.5	10.6834	99.5	23.4462	99.5	29.894	99.6	32.0186	99.6	32.4168	31	5.72126	31	19.2585	31	30.1349	31.1	31.9141	31.1	32.2857
99.6	10.6917	99.6	23.4521	99.6	29.8944	99.7	32.0167	99.7	32.4124	31.05	5.72767	31.05	19.2705	31.05	30.1353	31.15	31.9141	31.15	32.2857
99.7	10.6946	99.7	23.4535	99.7	29.8915	99.8	32.0152	99.8	32.4144	31.1	5.73407	31.1	19.2825	31.1	30.1358	31.2	31.9141	31.2	32.2857
99.8	10.7004	99.8	23.4579	99.8	29.893	99.9	32.0133	99.9	32.4183	31.15	5.74046	31.15	19.2945	31.15	30.1362	31.25	31.9141	31.25	32.2857
99.9	10.7068	99.9	23.4574	99.9	29.8974	100	32.0138	100	32.4198	31.2	5.74685	31.2	19.3064	31.2	30.1366	31.3	31.9141	31.3	32.2857
100	10.7078	100	23.4584	100	29.8979	100.1	32.0113	100.1	32.4139	31.25	5.75323	31.25	19.3183	31.25	30.1371	31.35	31.9141	31.35	32.2857
100.1	10.7048	100.1	23.455	100.1	29.8935	100.2	32.0035	100.2	32.4095	31.3	5.75961	31.3	19.3302	31.3	30.1375	31.4	31.9141	31.4	32.2857
100.2	10.7073	100.2	23.453	100.2	29.8935	100.3	31.9991	100.3	32.4183	31.35	5.76597	31.35	19.342	31.35	30.1379	31.45	31.9141	31.45	32.2857
100.3	10.7048	100.3	23.4496	100.3	29.8852	100.4	31.9913	100.4	32.4193	31.4	5.77233	31.4	19.3538	31.4	30.1383	31.5	31.9141	31.5	32.2857
100.4	10.7083	100.4	23.4486	100.4	29.8832	100.5	31.9854	100.5	32.4105	31.45	5.77868	31.45	19.3656	31.45	30.1387	31.55	31.9141	31.55	32.2857
100.5	10.7117	100.5	23.4516	100.5	29.8866	100.6	31.9742	100.6	32.4036	31.5	5.78503	31.5	19.3773	31.5	30.1392	31.6	31.9141	31.6	32.2857
100.6	10.7126	100.6	23.4506	100.6	29.8857	100.7	31.9713	100.7	32.4056	31.55	5.79137	31.55	19.389	31.55	30.1396	31.65	31.9141	31.65	32.2857
100.7	10.7112	100.7	23.4452	100.7	29.8818	100.8	31.9737	100.8	32.409	31.6	5.7977	31.6	19.4007	31.6	30.14	31.7	31.9141	31.7	32.2857
100.8	10.7126	100.8	23.4442	100.8	29.8788	100.9	31.9732	100.9	32.4036	31.65	5.80402	31.65	19.4124	31.65	30.1403	31.75	31.9141	31.75	32.2857
100.9	10.7092	100.9	23.4413	100.9	29.8788	101	31.9732	101	32.4022	31.7	5.81034	31.7	19.424	31.7	30.1407	31.8	31.9141	31.8	32.2857
101	10.7151	101	23.4403	101	29.8857	101.1	31.9742	101.1	32.4012	31.75	5.81665	31.75	19.4356	31.75	30.1411	31.85	31.9141	31.85	32.2857
101.1	10.7166	101.1	23.4335	101.1	29.8798	101.2	31.9683	101.2	32.4002	31.8	5.82295	31.8	19.4471	31.8	30.1415	31.9	31.9141	31.9	32.2857
101.2	10.7195	101.2	23.4315	101.2	29.8749	101.3	31.9639	101.3	32.4056	31.85	5.82925	31.85	19.4586	31.85	30.1419	31.95	31.9141	31.95	32.2857
101.3	10.7234	101.3	23.4311	101.3	29.8686	101.4	31.961	101.4	32.4066	31.9	5.83554	31.9	19.4701	31.9	30.1423	32	31.9141	32	32.2857
101.4	10.7273	101.4	23.4301	101.4	29.8686	101.5	31.9581	101.5	32.409	31.95	5.84182	31.95	19.4816	31.95	30.1426	32.05	31.9141	32.05	32.2857
101.5	10.7356	101.5	23.4315	101.5	29.8783	101.6	31.9586	101.6	32.409	32	5.84809	32	19.493	32	30.143	32.1	31.9141	32.1	32.2857
101.6	10.7385	101.6	23.4301	101.6	29.8808	101.7	31.9576	101.7	32.408	32.05	5.85436	32.05	19.5044	32.05	30.1434	32.15	31.9141	32.15	32.2857
101.7	10.74	101.7	23.4247	101.7	29.8857	101.8	31.9615	101.8	32.4032	32.1	5.86062	32.1	19.5158	32.1	30.1437	32.2	31.9141	32.2	32.2857
101.8	10.7463	101.8	23.4262	101.8	29.891	101.9	31.9635	101.9	32.4036	32.15	5.86688	32.15	19.5271	32.15	30.1441	32.25	31.9141	32.25	32.2857
101.9	10.7512	101.9	23.432	101.9	29.893	102	31.963	102	32.4051	32.2	5.87312	32.2	19.5384	32.2	30.1444	32.3	31.9141	32.3	32.2857
102	10.7546	102	23.434	102	29.894	102.1	31.9654	102.1	32.4071	32.25	5.87936	32.25	19.5497	32.25	30.1448	32.35	31.9141	32.35	32.2857
102.1	10.7605	102.1	23.434	102.1	29.9091	102.2	31.9757	102.2	32.409	32.3	5.8856	32.3	19.561	32.3	30.1451	32.4	31.9141	32.4	32.2857
102.2	10.7712	102.2	23.4433	102.2	29.9301	102.3	31.9742	102.3	32.4139	32.35	5.89182	32.35	19.5722	32.35	30.1455	32.45	31.9141	32.45	32.2857
102.3	10.7771	102.3	23.4452	102.3	29.9374	102.4	31.9766	102.4	32.4178	32.4	5.89804	32.4	19.5833	32.4	30.1458	32.5	31.9141	32.5	32.2857
102.4	10.7839	102.4	23.4457	102.4	29.9462	102.5	31.9781	102.5	32.4222	32.45	5.90425	32.45	19.5945	32.45	30.1461	32.55	31.9141	32.55	32.2857
102.5	10.7918	102.5	23.4506	102.5	29.956	102.6	31.983	102.6	32.4237	32.5	5.91046	32.5	19.6056	32.5	30.1465	32.6	31.9141	32.6	32.2857
102.6	10.7996	102.6	23.4555	102.6	29.9648	102.7	31.9835	102.7	32.4207	32.55	5.91666	32.55	19.6167	32.55	30.1468	32.65	31.9141	32.65	32.2857
102.7	10.8005	102.7	23.453	102.7	29.9696	102.8	31.981	102.8	32.4154	32.6	5.92285	32.6	19.6278	32.6	30.1471	32.7	31.9141	32.7	32.2857
102.8	10.7996	102.8	23.4491	102.8	29.9726	102.9	31.982	102.9	32.4144	32.65	5.92903	32.65	19.6388	32.65	30.1474	32.75	31.9141	32.75	32.2857
102.9	10.801	102.9	23.4477	102.9	29.9775	103	31.9849	103	32.4207	32.7	5.93521	32.7	19.6498	32.7	30.1477	32.8	31.9141	32.8	32.2857
103	10.8079	103	23.4535	103	29.9877	103.1	31.9845	103.1	32.4256	32.75	5.94138	32.75	19.6608	32.75	30.1481	32.85	31.9141	32.85	32.2857
103.1	10.8152	103.1	23.455	103.1	29.9936	103.2	31.9835	103.2	32.4242	32.8	5.94754	32.8	19.6717	32.8	30.1484	32.9	31.9141	32.9	32.2857
103.2	10.824	103.2	23.4579	103.2	30.0038	103.3	31.9849	103.3	32.4329	32.85	5.9537	32.85	19.6827	32.85	30.1487	32.95	31.9141	32.95	32.2857
103.3	10.8313	103.3	23.4594	103.3	30.0072	103.4	31.982	103.4	32.4251	32.9	5.95985	32.9	19.6936	32.9	30.149	33	31.9141	33	32.2857
103.4	10.8323	103.4	23.4579	103.4	29.9999	103.5	31.9737	103.5	32.4285	32.95	5.96599	32.95	19.7044	32.95	30.1493	33.05	31.9141	33.05	32.2857
103.5	10.8279	103.5	23.456	103.5	29.9985	103.6	31.9718	103.6	32.4227	33	5.97213	33	19.7152	33	30.1496	33.1	31.9141	33.1	32.2857
103.6	10.8279	103.6	23.4545	103.6	30.0009	103.7	31.9708	103.7	32.4202	33.05	5.97826	33.05	19.726	33.05	30.1499	33.15	31.9141	33.15	32.2857
103.7	10.8318	103.7	23.4569	103.7	29.9916	103.8	31.9635	103.8	32.4149	33.1	5.98438	33.1	19.7368	33.1	30.1502	33.2	31.9141	33.2	32.2857
103.8	10.8323	103.8	23.4594	103.8	29.9765	103.9	31.9561	103.9	32.4115	33.15	5.9905	33.15	19.7475	33.15	30.1504	33.25	31.9141	33.25	32.2857
103.9	10.8362	103.9	23.4555	103.9	29.974	104	31.9522	104	32.4105	33.2	5.99661	33.2	19.7583	33.2	30.1507	33.3	31.9141	33.3	32.2857
104	10.8376	104	23.4516	104	29.9682	104.1	31.9547	104.1	32.4139	33.25	6.00271	33.25	19.7689	33.25	30.151	33.35	31.9141	33.35	32.2857
104.1	10.8386	104.1	23.4521	104.1	29.9662	104.2	31.9537	104.2	32.4183	33.3	6.0088	33.3	19.7796	33.3	30.1513	33.4	31.9141	33.4	32.2857
104.2	10.8372	104.2	23.4506	104.2	29.9687	104.3	31.9581	104.3	32.4246	33.35	6.01489	33.35	19.7902	33.35	30.1516	33.45	31.9141	33.45	32.2857
104.3	10.8347	104.3	23.4482	104.3	29.9657	104.4	31.9591	104.4	32.4139	33.4	6.02097	33.4	19.8008	33.4	30.1518	33.5	31.9141	33.5	32.2857
104.4	10.8352	104.4	23.4467	104.4	29.9623	104.5	31.9615	104.5	32.41	33.45	6.02705	33.45	19.8114	33.45	30.1521	33.55	31.9141	33.55	32.2857
104.5	10.8328	104.5	23.4423	104.5	29.956	104.6	31.9576	104.6	32.4036	33.5	6.03312	33.5	19.8219	33.5	30.1524	33.6	31.9141	33.6	32.2857
104.6	10.8342	104.6	23.4413	104.6	29.956	104.7	31.9556	104.7	32.3944	33.55	6.03918	33.55	19.8324	33.55	30.1526	33.65	31.9141	33.65	32.2857
104.7	10.8372	104.7	23.4447	104.7	29.956	104.8	31.9576	104.8	32.3875	33.6	6.04523	33.6	19.8429	33.6	30.1529	33.7	31.9141	33.7	32.2857
104.8	10.8396	104.8	23.4452	104.8	29.9579	104.9	31.96	104.9	32.39	33.65	6.05128	33.65	19.8534	33.65	30.1531	33.75	31.9141	33.75	32.2857
104.9	10.8445	104.9	23.4462	104.9	29.956	105	31.9532	105	32.3909	33.7	6.05732	33.7	19.8638	33.7	30.1534	33.8	31.9141	33.8	32.2857
105	10.8435	105	23.4462	105	29.9506	105.1	31.9508	105.1	32.3914	33.75	6.06335	33.75	19.8742	33.75	30.1537	33.85	31.9141	33.85	32.2857
105.1	10.8484	105.1	23.4467	105.1	29.9496	105.2	31.9508	105.2	32.3861	33.8	6.06938	33.8	19.8846	33.8	30.1539	33.9	31.9141	33.9	32.2857
105.2	10.8474	105.2	23.4457	105.2	29.9506	105.3	31.9439	105.3	32.3836	33.85	6.0754	33.85	19.8949	33.85	30.1542	33.95	31.9141	33.95	32.2857
105.3	10.844	105.3	23.4423	105.3	29.936	105.4	31.9425	105.4	32.3797	33.9	6.08142	33.9	19.9052	33.9	30.1544	34	31.9141	34	32.2857
105.4	10.8459	105.4	23.4374	105.4	29.935	105.5	31.9439	105.5	32.3734	33.95	6.08742	33.95	19.9155	33.95	30.1546	34.05	31.9141	34.05	32.2857
105.5	10.8489	105.5	23.4359	105.5	29.9438	105.6	31.942	105.6	32.369	34	6.09342	34	19.9258	34	30.1549	34.1	31.9141	34.1	32.2857
105.6	10.8508	105.6	23.4301	105.6	29.9408	105.7	31.9464	105.7	32.369	34.05	6.09942	34.05	19.936	34.05	30.1551	34.15	31.9141	34.15	32.2857
105.7	10.8489	105.7	23.4276	105.7	29.9379	105.8	31.9464	105.8	32.3636	34.1	6.10541	34.1	19.9462	34.1	30.1554	34.2	31.9141	34.2	32.2857
105.8	10.8518	105.8	23.4276	105.8	29.9384	105.9	31.9508	105.9	32.3651	34.15	6.11139	34.15	19.9564	34.15	30.1556	34.25	31.9141	34.25	32.2857
105.9	10.8533	105.9	23.4242	105.9	29.935	106	31.9488	106	32.3621	34.2	6.11736	34.2	19.9665	34.2	30.1558	34.3	31.9141	34.3	32.2857
106	10.8513	106	23.4223	106	29.936	106.1	31.9483	106.1	32.3665	34.25	6.12333	34.25	19.9767	34.25	30.156	34.35	31.9141	34.35	32.2857
106.1	10.8543	106.1	23.4203	106.1	29.9355	106.2	31.9522	106.2	32.3729	34.3	6.12929	34.3	19.9868	34.3	30.1563	34.4	31.9141	34.4	32.2857
106.2	10.8567	106.2	23.4257	106.2	29.932	106.3	31.9596	106.3	32.3846	34.35	6.13524	34.35	19.9968	34.35	30.1565	34.45	31.9141	34.45	32.2857
106.3	10.8611	106.3	23.432	106.3	29.9345	106.4	31.9615	106.4	32.3831	34.4	6.14119	34.4	20.0069	34.4	30.1567	34.5	31.9141	34.5	32.2857
106.4	10.8684	106.4	23.4359	106.4	29.935	106.5	31.9649	106.5	32.3861	34.45	6.14713	34.45	20.0169	34.45	30.1569	34.55	31.9141	34.55	32.2857
106.5	10.8718	106.5	23.4428	106.5	29.9364	106.6	31.9639	106.6	32.387	34.5	6.15306	34.5	20.0269	34.5	30.1571	34.6	31.9141	34.6	32.2857
106.6	10.8787	106.6	23.4452	106.6	29.9389	106.7	31.9649	106.7	32.3895	34.55	6.15899	34.55	20.0368	34.55	30.1574	34.65	31.9141	34.65	32.2857
106.7	10.8811	106.7	23.4433	106.7	29.933	106.8	31.9674	106.8	32.3929	34.6	6.16491	34.6	20.0468	34.6	30.1576	34.7	31.9141	34.7	32.2857
106.8	10.886	106.8	23.4486	106.8	29.9311	106.9	31.962	106.9	32.39	34.65	6.17083	34.65	20.0567	34.65	30.1578	34.75	31.9141	34.75	32.2857
106.9	10.8894	106.9	23.4496	106.9	29.9286	107	31.9625	107	32.3944	34.7	6.17673	34.7	20.0665	34.7	30.158	34.8	31.9141	34.8	32.2857
107	10.8972	107	23.453	107	29.9311	107.1	31.9561	107.1	32.3914	34.75	6.18263	34.75	20.0764	34.75	30.1582	34.85	31.9141	34.85	32.2857
107.1	10.8987	107.1	23.4535	107.1	29.9257	107.2	31.9532	107.2	32.3919	34.8	6.18853	34.8	20.0862	34.8	30.1584	34.9	31.9141	34.9	32.2857
107.2	10.9001	107.2	23.4599	107.2	29.9272	107.3	31.9542	107.3	32.3919	34.85	6.19442	34.85	20.096	34.85	30.1586	34.95	31.9141	34.95	32.2857
107.3	10.9026	107.3	23.4618	107.3	29.9272	107.4	31.9635	107.4	32.4071	34.9	6.2003	34.9	20.1058	34.9	30.1588	35	31.9141	35	32.2857
107.4	10.9109	107.4	23.4706	107.4	29.932	107.5	31.9679	107.5	32.4159	34.95	6.20617	34.95	20.1155	34.95	30.159	35.05	31.9141	35.05	32.2857
107.5	10.9153	107.5	23.474	107.5	29.9281	107.6	31.9688	107.6	32.4154	35	6.21204	35	20.1253	35	30.1592	35.1	31.9141	35.1	32.2857
107.6	10.9182	107.6	23.4774	107.6	29.9208	107.7	31.9688	107.7	32.4139	35.05	6.2179	35.05	20.135	35.05	30.1594	35.15	31.9141	35.15	32.2857
107.7	10.9251	107.7	23.4828	107.7	29.9174	107.8	31.9757	107.8	32.4159	35.1	6.22376	35.1	20.1446	35.1	30.1596	35.2	31.9141	35.2	32.2857
107.8	10.9294	107.8	23.4882	107.8	29.9154	107.9	31.9762	107.9	32.4149	35.15	6.22961	35.15	20.1543	35.15	30.1598	35.25	31.9141	35.25	32.2857
107.9	10.9309	107.9	23.4848	107.9	29.9184	108	31.9747	108	32.4188	35.2	6.23545	35.2	20.1639	35.2	30.1599	35.3	31.9141	35.3	32.2857
108	10.9314	108	23.4814	108	29.9218	108.1	31.9766	108.1	32.4217	35.25	6.24128	35.25	20.1735	35.25	30.1601	35.35	31.9141	35.35	32.2857
108.1	10.9309	108.1	23.4828	108.1	29.9252	108.2	31.9776	108.2	32.4242	35.3	6.24711	35.3	20.183	35.3	30.1603	35.4	31.9141	35.4	32.2857
108.2	10.9363	108.2	23.4872	108.2	29.9267	108.3	31.982	108.3	32.4222	35.35	6.25293	35.35	20.1926	35.35	30.1605	35.45	31.9141	35.45	32.2857
108.3	10.9377	108.3	23.4857	108.3	29.9242	108.4	31.9815	108.4	32.4217	35.4	6.25875	35.4	20.2021	35.4	30.1607	35.5	31.9141	35.5	32.2857
108.4	10.9417	108.4	23.4862	108.4	29.9252	108.5	31.9752	108.5	32.4163	35.45	6.26456	35.45	20.2116	35.45	30.1608	35.55	31.9141	35.55	32.2857
108.5	10.9402	108.5	23.4848	108.5	29.9272	108.6	31.9708	108.6	32.4105	35.5	6.27036	35.5	20.221	35.5	30.161	35.6	31.9141	35.6	32.2857
108.6	10.9387	108.6	23.4823	108.6	29.9281	108.7	31.9644	108.7	32.4061	35.55	6.27616	35.55	20.2305	35.55	30.1612	35.65	31.9141	35.65	32.2857
108.7	10.9314	108.7	23.477	108.7	29.9262	108.8	31.9625	108.8	32.4022	35.6	6.28195	35.6	20.2399	35.6	30.1614	35.7	31.9141	35.7	32.2857
108.8	10.9314	108.8	23.4784	108.8	29.9277	108.9	31.9586	108.9	32.3944	35.65	6.28773	35.65	20.2493	35.65	30.1615	35.75	31.9141	35.75	32.2857
108.9	10.9304	108.9	23.477	108.9	29.9257	109	31.9605	109	32.3924	35.7	6.29351	35.7	20.2586	35.7	30.1617	35.8	31.9141	35.8	32.2857
109	10.9309	109	23.4755	109	29.9203	109.1	31.962	109.1	32.387	35.75	6.29928	35.75	20.268	35.75	30.1619	35.85	31.9141	35.85	32.2857
109.1	10.9304	109.1	23.4691	109.1	29.9154	109.2	31.9596	109.2	32.3817	35.8	6.30504	35.8	20.2773	35.8	30.162	35.9	31.9141	35.9	32.2857
109.2	10.9285	109.2	23.4691	109.2	29.9091	109.3	31.9581	109.3	32.3836	35.85	6.3108	35.85	20.2866	35.85	30.1622	35.95	31.9141	35.95	32.2857
109.3	10.9294	109.3	23.4687	109.3	29.9052	109.4	31.9615	109.4	32.3846	35.9	6.31655	35.9	20.2958	35.9	30.1623	36	31.9141	36	32.2857
109.4	10.9299	109.4	23.4687	109.4	29.9062	109.5	31.9605	109.5	32.3856	35.95	6.3223	35.95	20.305	35.95	30.1625	36.05	31.9141	36.05	32.2857
109.5	10.929	109.5	23.474	109.5	29.9115	109.6	31.9644	109.6	32.3963	36	6.32804	36	20.3143	36	30.1627	36.1	31.9141	36.1	32.2857
109.6	10.9338	109.6	23.4784	109.6	29.9169	109.7	31.9639	109.7	32.3983	36.05	6.33377	36.05	20.3234	36.05	30.1628	36.15	31.9141	36.15	32.2857
109.7	10.9329	109.7	23.4804	109.7	29.9169	109.8	31.9674	109.8	32.3958	36.1	6.33949	36.1	20.3326	36.1	30.163	36.2	31.9141	36.2	32.2857
109.8	10.9358	109.8	23.4833	109.8	29.9208	109.9	31.9693	109.9	32.3934	36.15	6.34521	36.15	20.3417	36.15	30.1631	36.25	31.9141	36.25	32.2857
109.9	10.9358	109.9	23.4833	109.9	29.9218	110	31.9693	110	32.3875	36.2	6.35093	36.2	20.3508	36.2	30.1633	36.3	31.9141	36.3	32.2857
110	10.9304	110	23.4843	110	29.9208	110.1	31.9703	110.1	32.387	36.25	6.35663	36.25	20.3599	36.25	30.1634	36.35	31.9141	36.35	32.2857
110.1	10.9285	110.1	23.4814	110.1	29.9169	110.2	31.9703	110.2	32.3856	36.3	6.36233	36.3	20.369	36.3	30.1636	36.4	31.9141	36.4	32.2857
110.2	10.9338	110.2	23.4838	110.2	29.9179	110.3	31.9698	110.3	32.387	36.35	6.36803	36.35	20.378	36.35	30.1637	36.45	31.9141	36.45	32.2857
110.3	10.9397	110.3	23.4857	110.3	29.9208	110.4	31.9698	110.4	32.3866	36.4	6.37371	36.4	20.387	36.4	30.1639	36.5	31.9141	36.5	32.2857
110.4	10.9407	110.4	23.4901	110.4	29.9213	110.5	31.9718	110.5	32.3895	36.45	6.3794	36.45	20.396	36.45	30.164	36.55	31.9141	36.55	32.2857
110.5	10.9426	110.5	23.4892	110.5	29.9257	110.6	31.9752	110.6	32.3905	36.5	6.38507	36.5	20.405	36.5	30.1641	36.6	31.9141	36.6	32.2857
110.6	10.9441	110.6	23.4906	110.6	29.9257	110.7	31.9786	110.7	32.3885	36.55	6.39074	36.55	20.4139	36.55	30.1643	36.65	31.9141	36.65	32.2857
110.7	10.9431	110.7	23.4843	110.7	29.9252	110.8	31.9762	110.8	32.389	36.6	6.3964	36.6	20.4229	36.6	30.1644	36.7	31.9141	36.7	32.2857
110.8	10.9465	110.8	23.4818	110.8	29.9242	110.9	31.9757	110.9	32.3914	36.65	6.40206	36.65	20.4317	36.65	30.1646	36.75	31.9141	36.75	32.2857
110.9	10.9417	110.9	23.4789	110.9	29.9194	111	31.9766	111	32.3875	36.7	6.40771	36.7	20.4406	36.7	30.1647	36.8	31.9141	36.8	32.2857
111	10.9407	111	23.4799	111	29.9174	111.1	31.9786	111.1	32.3866	36.75	6.41335	36.75	20.4495	36.75	30.1648	36.85	31.9141	36.85	32.2857
111.1	10.9402	111.1	23.4789	111.1	29.915	111.2	31.9776	111.2	32.3875	36.8	6.41899	36.8	20.4583	36.8	30.165	36.9	31.9141	36.9	32.2857
111.2	10.9377	111.2	23.4765	111.2	29.9174	111.3	31.9825	111.3	32.389	36.85	6.42462	36.85	20.4671	36.85	30.1651	36.95	31.9141	36.95	32.2857
111.3	10.9431	111.3	23.4818	111.3	29.9208	111.4	31.9849	111.4	32.3885	36.9	6.43024	36.9	20.4759	36.9	30.1652	37	31.9141	37	32.2857
111.4	10.949	111.4	23.4823	111.4	29.9233	111.5	31.9854	111.5	32.39	36.95	6.43586	36.95	20.4846	36.95	30.1653	37.05	31.9141	37.05	32.2857
111.5	10.9573	111.5	23.4857	111.5	29.9228	111.6	31.983	111.6	32.3939	37	6.44147	37	20.4933	37	30.1655	37.1	31.9141	37.1	32.2857
111.6	10.9578	111.6	23.4882	111.6	29.9233	111.7	31.9771	111.7	32.3905	37.05	6.44708	37.05	20.502	37.05	30.1656	37.15	31.9141	37.15	32.2857
111.7	10.9553	111.7	23.4906	111.7	29.9213	111.8	31.9737	111.8	32.3875	37.1	6.45267	37.1	20.5107	37.1	30.1657	37.2	31.9141	37.2	32.2857
111.8	10.9534	111.8	23.4867	111.8	29.9198	111.9	31.9664	111.9	32.3826	37.15	6.45827	37.15	20.5194	37.15	30.1658	37.25	31.9141	37.25	32.2857
111.9	10.9534	111.9	23.4867	111.9	29.9159	112	31.9625	112	32.3807	37.2	6.46385	37.2	20.528	37.2	30.166	37.3	31.9141	37.3	32.2857
112	10.9553	112	23.4862	112	29.9135	112.1	31.9649	112.1	32.3841	37.25	6.46943	37.25	20.5366	37.25	30.1661	37.35	31.9141	37.35	32.2857
112.1	10.9573	112.1	23.4882	112.1	29.9135	112.2	31.9659	112.2	32.389	37.3	6.47501	37.3	20.5452	37.3	30.1662	37.4	31.9141	37.4	32.2857
112.2	10.967	112.2	23.4916	112.2	29.9159	112.3	31.9644	112.3	32.389	37.35	6.48058	37.35	20.5538	37.35	30.1663	37.45	31.9141	37.45	32.2857
112.3	10.97	112.3	23.4872	112.3	29.9135	112.4	31.9625	112.4	32.3924	37.4	6.48614	37.4	20.5623	37.4	30.1664	37.5	31.9141	37.5	32.2857
112.4	10.9705	112.4	23.4862	112.4	29.9169	112.5	31.9625	112.5	32.3924	37.45	6.49169	37.45	20.5708	37.45	30.1666	37.55	31.9141	37.55	32.2857
112.5	10.9675	112.5	23.4892	112.5	29.9189	112.6	31.963	112.6	32.3934	37.5	6.49724	37.5	20.5793	37.5	30.1667	37.6	31.9141	37.6	32.2857
112.6	10.9695	112.6	23.4872	112.6	29.9218	112.7	31.963	112.7	32.3895	37.55	6.50279	37.55	20.5878	37.55	30.1668	37.65	31.9141	37.65	32.2857
112.7	10.9666	112.7	23.4877	112.7	29.9223	112.8	31.9649	112.8	32.3934	37.6	6.50832	37.6	20.5962	37.6	30.1669	37.7	31.9141	37.7	32.2857
112.8	10.9724	112.8	23.4916	112.8	29.9272	112.9	31.9659	112.9	32.389	37.65	6.51385	37.65	20.6046	37.65	30.167	37.75	31.9141	37.75	32.2857
112.9	10.9729	112.9	23.4901	112.9	29.9316	113	31.9683	113	32.39	37.7	6.51938	37.7	20.613	37.7	30.1671	37.8	31.9141	37.8	32.2857
113	10.9724	113	23.4911	113	29.935	113.1	31.9703	113.1	32.3895	37.75	6.5249	37.75	20.6214	37.75	30.1672	37.85	31.9141	37.85	32.2857
113.1	10.9729	113.1	23.4936	113.1	29.9394	113.2	31.9703	113.2	32.3866	37.8	6.53041	37.8	20.6298	37.8	30.1673	37.9	31.9141	37.9	32.2857
113.2	10.9734	113.2	23.4965	113.2	29.9399	113.3	31.9727	113.3	32.3866	37.85	6.53592	37.85	20.6381	37.85	30.1674	37.95	31.9141	37.95	32.2857
113.3	10.9773	113.3	23.495	113.3	29.9433	113.4	31.9742	113.4	32.3895	37.9	6.54142	37.9	20.6464	37.9	30.1675	38	31.9141	38	32.2857
113.4	10.9797	113.4	23.4989	113.4	29.9423	113.5	31.9664	113.5	32.3851	37.95	6.54691	37.95	20.6547	37.95	30.1676	38.05	31.9141	38.05	32.2857
113.5	10.9773	113.5	23.494	113.5	29.9413	113.6	31.9639	113.6	32.3831	38	6.5524	38	20.663	38	30.1677	38.1	31.9141	38.1	32.2857
113.6	10.9753	113.6	23.4906	113.6	29.9403	113.7	31.9625	113.7	32.3831	38.05	6.55788	38.05	20.6712	38.05	30.1678	38.15	31.9141	38.15	32.2857
113.7	10.9758	113.7	23.4877	113.7	29.9389	113.8	31.9605	113.8	32.3778	38.1	6.56335	38.1	20.6795	38.1	30.1679	38.2	31.9141	38.2	32.2857
113.8	10.9709	113.8	23.4818	113.8	29.9316	113.9	31.9517	113.9	32.3758	38.15	6.56882	38.15	20.6877	38.15	30.168	38.25	31.9141	38.25	32.2857
113.9	10.9675	113.9	23.4745	113.9	29.9247	114	31.9508	114	32.3714	38.2	6.57429	38.2	20.6958	38.2	30.1681	38.3	31.9141	38.3	32.2857
114	10.969	114	23.4755	114	29.9242	114.1	31.9513	114.1	32.3704	38.25	6.57974	38.25	20.704	38.25	30.1682	38.35	31.9141	38.35	32.2857
114.1	10.9719	114.1	23.4779	114.1	29.9247	114.2	31.9508	114.2	32.3714	38.3	6.5852	38.3	20.7121	38.3	30.1683	38.4	31.9141	38.4	32.2857
114.2	10.9778	114.2	23.4818	114.2	29.9281	114.3	31.9459	114.3	32.3704	38.35	6.59064	38.35	20.7202	38.35	30.1684	38.45	31.9141	38.45	32.2857
114.3	10.9734	114.3	23.4799	114.3	29.9237	114.4	31.9405	114.4	32.3675	38.4	6.59608	38.4	20.7283	38.4	30.1685	38.5	31.9141	38.5	32.2857
114.4	10.97	114.4	23.4804	114.4	29.9189	114.5	31.942	114.5	32.3641	38.45	6.60151	38.45	20.7364	38.45	30.1686	38.55	31.9141	38.55	32.2857
114.5	10.9666	114.5	23.4799	114.5	29.9154	114.6	31.941	114.6	32.3656	38.5	6.60694	38.5	20.7444	38.5	30.1687	38.6	31.9141	38.6	32.2857
114.6	10.9661	114.6	23.4804	114.6	29.912	114.7	31.9444	114.7	32.3704	38.55	6.61236	38.55	20.7525	38.55	30.1688	38.65	31.9141	38.65	32.2857
114.7	10.9739	114.7	23.4833	114.7	29.9145	114.8	31.9449	114.8	32.3704	38.6	6.61777	38.6	20.7605	38.6	30.1689	38.7	31.9141	38.7	32.2857
114.8	10.9783	114.8	23.4848	114.8	29.9115	114.9	31.9464	114.9	32.3695	38.65	6.62318	38.65	20.7685	38.65	30.169	38.75	31.9141	38.75	32.2857
114.9	10.9797	114.9	23.4848	114.9	29.9125	115	31.9493	115	32.3734	38.7	6.62859	38.7	20.7764	38.7	30.1691	38.8	31.9141	38.8	32.2857
115	10.9851	115	23.4882	115	29.9189	115.1	31.9488	115.1	32.3739	38.75	6.63398	38.75	20.7844	38.75	30.1692	38.85	31.9141	38.85	32.2857
115.1	10.988	115.1	23.4926	115.1	29.9223	115.2	31.9469	115.2	32.3748	38.8	6.63937	38.8	20.7923	38.8	30.1692	38.9	31.9141	38.9	32.2857
115.2	10.9885	115.2	23.4965	115.2	29.9208	115.3	31.9459	115.3	32.369	38.85	6.64476	38.85	20.8002	38.85	30.1693	38.95	31.9141	38.95	32.2857
115.3	10.989	115.3	23.4945	115.3	29.9189	115.4	31.9376	115.4	32.3656	38.9	6.65014	38.9	20.808	38.9	30.1694	39	31.9141	39	32.2857
115.4	10.9822	115.4	23.4892	115.4	29.9159	115.5	31.9278	115.5	32.3597	38.95	6.65551	38.95	20.8159	38.95	30.1695	39.05	31.9141	39.05	32.2857
115.5	10.9802	115.5	23.4848	115.5	29.9086	115.6	31.9239	115.6	32.3548	39	6.66087	39	20.8237	39	30.1696	39.1	31.9141	39.1	32.2857
115.6	10.9846	115.6	23.4784	115.6	29.9052	115.7	31.9224	115.7	32.3582	39.05	6.66624	39.05	20.8315	39.05	30.1697	39.15	31.9141	39.15	32.2857
115.7	10.989	115.7	23.4765	115.7	29.9032	115.8	31.9185	115.8	32.3553	39.1	6.67159	39.1	20.8393	39.1	30.1697	39.2	31.9141	39.2	32.2857
115.8	10.991	115.8	23.4745	115.8	29.9013	115.9	31.9171	115.9	32.3494	39.15	6.67694	39.15	20.8471	39.15	30.1698	39.25	31.9141	39.25	32.2857
115.9	10.9915	115.9	23.4677	115.9	29.9013	116	31.9137	116	32.3499	39.2	6.68228	39.2	20.8549	39.2	30.1699	39.3	31.9141	39.3	32.2857
116	10.9973	116	23.4667	116	29.9052	116.1	31.9141	116.1	32.3529	39.25	6.68762	39.25	20.8626	39.25	30.17	39.35	31.9141	39.35	32.2857
116.1	11.0042	116.1	23.4687	116.1	29.9052	116.2	31.9146	116.2	32.3573	39.3	6.69295	39.3	20.8703	39.3	30.1701	39.4	31.9141	39.4	32.2857
116.2	11.0081	116.2	23.4735	116.2	29.9081	116.3	31.9156	116.3	32.3577	39.35	6.69827	39.35	20.878	39.35	30.1701	39.45	31.9141	39.45	32.2857
116.3	11.0085	116.3	23.4706	116.3	29.9076	116.4	31.9151	116.4	32.3553	39.4	6.70359	39.4	20.8856	39.4	30.1702	39.5	31.9141	39.5	32.2857
116.4	11.0085	116.4	23.4706	116.4	29.9086	116.5	31.9083	116.5	32.3529	39.45	6.70891	39.45	20.8933	39.45	30.1703	39.55	31.9141	39.55	32.2857
116.5	11.0115	116.5	23.4677	116.5	29.8993	116.6	31.9034	116.6	32.3538	39.5	6.71421	39.5	20.9009	39.5	30.1704	39.6	31.9141	39.6	32.2857
116.6	11.012	116.6	23.4691	116.6	29.9076	116.7	31.9019	116.7	32.3577	39.55	6.71951	39.55	20.9085	39.55	30.1704	39.65	31.9141	39.65	32.2857
116.7	11.0193	116.7	23.4745	116.7	29.912	116.8	31.9	116.8	32.3558	39.6	6.72481	39.6	20.9161	39.6	30.1705	39.7	31.9141	39.7	32.2857
116.8	11.0242	116.8	23.4784	116.8	29.9179	116.9	31.901	116.9	32.3524	39.65	6.7301	39.65	20.9237	39.65	30.1706	39.75	31.9141	39.75	32.2857
116.9	11.0232	116.9	23.476	116.9	29.9179	117	31.9034	117	32.3509	39.7	6.73538	39.7	20.9312	39.7	30.1707	39.8	31.9141	39.8	32.2857
117	11.0334	117	23.4818	117	29.9208	117.1	31.9137	117.1	32.3524	39.75	6.74066	39.75	20.9387	39.75	30.1707	39.85	31.9141	39.85	32.2857
117.1	11.0388	117.1	23.4823	117.1	29.9233	117.2	31.9132	117.2	32.348	39.8	6.74593	39.8	20.9462	39.8	30.1708	39.9	31.9141	39.9	32.2857
117.2	11.0393	117.2	23.4804	117.2	29.9208	117.3	31.9132	117.3	32.346	39.85	6.75119	39.85	20.9537	39.85	30.1709	39.95	31.9141	39.95	32.2857
117.3	11.0334	117.3	23.4799	117.3	29.9218	117.4	31.9156	117.4	32.347	39.9	6.75645	39.9	20.9612	39.9	30.1709	40	31.9141	40	32.2857
117.4	11.0398	117.4	23.4799	117.4	29.9208	117.5	31.921	117.5	32.3514	39.95	6.76171	39.95	20.9686	39.95	30.171	40.05	31.9141	40.05	32.2857
117.5	11.0471	117.5	23.4862	117.5	29.9311	117.6	31.9224	117.6	32.3451	40	6.76696	40	20.976	40	30.1711	40.1	31.9141	40.1	32.2857
117.6	11.0496	117.6	23.4877	117.6	29.932	117.7	31.92	117.7	32.3416	40.05	6.7722	40.05	20.9834	40.05	30.1711	40.15	31.9141	40.15	32.2857
117.7	11.0447	117.7	23.4862	117.7	29.932	117.8	31.9171	117.8	32.3314	40.1	6.77743	40.1	20.9908	40.1	30.1712	40.2	31.9141	40.2	32.2857
117.8	11.0476	117.8	23.4823	117.8	29.9252	117.9	31.9205	117.9	32.3289	40.15	6.78266	40.15	20.9982	40.15	30.1713	40.25	31.9141	40.25	32.2857
117.9	11.0515	117.9	23.4814	117.9	29.9257	118	31.9141	118	32.326	40.2	6.78789	40.2	21.0055	40.2	30.1713	40.3	31.9141	40.3	32.2857
118	11.0496	118	23.4818	118	29.9184	118.1	31.9112	118.1	32.3275	40.25	6.79311	40.25	21.0128	40.25	30.1714	40.35	31.9141	40.35	32.2857
118.1	11.0544	118.1	23.4818	118.1	29.9135	118.2	31.9088	118.2	32.3265	40.3	6.79832	40.3	21.0201	40.3	30.1715	40.4	31.9141	40.4	32.2857
118.2	11.0471	118.2	23.4789	118.2	29.913	118.3	31.9102	118.3	32.3231	40.35	6.80353	40.35	21.0274	40.35	30.1715	40.45	31.9141	40.45	32.2857
118.3	11.0486	118.3	23.4779	118.3	29.9081	118.4	31.9107	118.4	32.3231	40.4	6.80873	40.4	21.0347	40.4	30.1716	40.5	31.9141	40.5	32.2857
118.4	11.0476	118.4	23.4804	118.4	29.9008	118.5	31.9122	118.5	32.328	40.45	6.81393	40.45	21.0419	40.45	30.1716	40.55	31.9141	40.55	32.2857
118.5	11.0613	118.5	23.494	118.5	29.915	118.6	31.9156	118.6	32.3245	40.5	6.81911	40.5	21.0492	40.5	30.1717	40.6	31.9141	40.6	32.2857
118.6	11.0579	118.6	23.4892	118.6	29.915	118.7	31.9161	118.7	32.3245	40.55	6.8243	40.55	21.0564	40.55	30.1718	40.65	31.9141	40.65	32.2857
118.7	11.0613	118.7	23.4828	118.7	29.9154	118.8	31.92	118.8	32.327	40.6	6.82948	40.6	21.0635	40.6	30.1718	40.7	31.9141	40.7	32.2857
118.8	11.0632	118.8	23.4828	118.8	29.9228	118.9	31.9288	118.9	32.327	40.65	6.83465	40.65	21.0707	40.65	30.1719	40.75	31.9141	40.75	32.2857
118.9	11.0647	118.9	23.4828	118.9	29.9306	119	31.9288	119	32.328	40.7	6.83982	40.7	21.0779	40.7	30.1719	40.8	31.9141	40.8	32.2857
119	11.0671	119	23.4828	119	29.9311	119.1	31.9293	119.1	32.3338	40.75	6.84498	40.75	21.085	40.75	30.172	40.85	31.9141	40.85	32.2857
119.1	11.0774	119.1	23.4833	119.1	29.932	119.2	31.9307	119.2	32.3348	40.8	6.85013	40.8	21.0921	40.8	30.1721	40.9	31.9141	40.9	32.2857
119.2	11.0896	119.2	23.4833	119.2	29.932	119.3	NaN	119.3	NaN	40.85	6.85528	40.85	21.0992	40.85	30.1721	40.95	31.9141	40.95	32.2857
119.3	NaN	119.3	NaN	119.3	NaN	119.4	NaN	119.4	NaN	40.9	6.86042	40.9	21.1063	40.9	30.1722	41	31.9141	41	32.2857
119.4	NaN	119.4	NaN	119.4	NaN	119.5	NaN	119.5	NaN	40.95	6.86556	40.95	21.1133	40.95	30.1722	41.05	31.9141	41.05	32.2857
119.5	NaN	119.5	NaN	119.5	NaN	119.6	NaN	119.6	NaN	41	6.87069	41	21.1203	41	30.1723	41.1	31.9141	41.1	32.2857
119.6	NaN	119.6	NaN	119.6	NaN	119.7	NaN	119.7	NaN	41.05	6.87582	41.05	21.1273	41.05	30.1723	41.15	31.9141	41.15	32.2857
119.7	NaN	119.7	NaN	119.7	NaN	119.8	NaN	119.8	NaN	41.1	6.88094	41.1	21.1343	41.1	30.1724	41.2	31.9141	41.2	32.2857
119.8	NaN	119.8	NaN	119.8	NaN	119.9	NaN	119.9	NaN	41.15	6.88606	41.15	21.1413	41.15	30.1724	41.25	31.9141	41.25	32.2857
119.9	NaN	119.9	NaN	119.9	NaN	120	NaN	120	NaN	41.2	6.89116	41.2	21.1483	41.2	30.1725	41.3	31.9141	41.3	32.2857
120	NaN	120	NaN	120	NaN	120.1	NaN	120.1	NaN	41.25	6.89627	41.25	21.1552	41.25	30.1725	41.35	31.9141	41.35	32.2857
120.1	NaN	120.1	NaN	120.1	NaN	120.2	NaN	120.2	NaN	41.3	6.90137	41.3	21.1621	41.3	30.1726	41.4	31.9141	41.4	32.2857
120.2	NaN	120.2	NaN	120.2	NaN	120.3	NaN	120.3	NaN	41.35	6.90646	41.35	21.169	41.35	30.1726	41.45	31.9141	41.45	32.2857
120.3	NaN	120.3	NaN	120.3	NaN	120.4	NaN	120.4	NaN	41.4	6.91154	41.4	21.1759	41.4	30.1727	41.5	31.9141	41.5	32.2857
120.4	NaN	120.4	NaN	120.4	NaN	120.5	NaN	120.5	NaN	41.45	6.91663	41.45	21.1828	41.45	30.1727	41.55	31.9141	41.55	32.2857
120.5	NaN	120.5	NaN	120.5	NaN	120.6	NaN	120.6	NaN	41.5	6.9217	41.5	21.1896	41.5	30.1728	41.6	31.9141	41.6	32.2857
120.6	NaN	120.6	NaN	120.6	NaN	120.7	NaN	120.7	NaN	41.55	6.92677	41.55	21.1964	41.55	30.1728	41.65	31.9141	41.65	32.2857
120.7	NaN	120.7	NaN	120.7	NaN	120.8	NaN	120.8	NaN	41.6	6.93183	41.6	21.2032	41.6	30.1729	41.7	31.9141	41.7	32.2857
120.8	NaN	120.8	NaN	120.8	NaN	120.9	NaN	120.9	NaN	41.65	6.93689	41.65	21.21	41.65	30.1729	41.75	31.9141	41.75	32.2857
120.9	NaN	120.9	NaN	120.9	NaN	121	NaN	121	NaN	41.7	6.94194	41.7	21.2168	41.7	30.173	41.8	31.9141	41.8	32.2857
121	NaN	121	NaN	121	NaN	121.1	NaN	121.1	NaN	41.75	6.94699	41.75	21.2236	41.75	30.173	41.85	31.9141	41.85	32.2857
121.1	NaN	121.1	NaN	121.1	NaN	121.2	NaN	121.2	NaN	41.8	6.95203	41.8	21.2303	41.8	30.1731	41.9	31.9141	41.9	32.2857
121.2	NaN	121.2	NaN	121.2	NaN	121.3	NaN	121.3	NaN	41.85	6.95707	41.85	21.237	41.85	30.1731	41.95	31.9141	41.95	32.2857
121.3	NaN	121.3	NaN	121.3	NaN	121.4	NaN	121.4	NaN	41.9	6.9621	41.9	21.2437	41.9	30.1732	42	31.9141	42	32.2857
121.4	NaN	121.4	NaN	121.4	NaN	121.5	NaN	121.5	NaN	41.95	6.96712	41.95	21.2504	41.95	30.1732	42.05	31.9141	42.05	32.2857
121.5	NaN	121.5	NaN	121.5	NaN	121.6	NaN	121.6	NaN	42	6.97214	42	21.2571	42	30.1733	42.1	31.9141	42.1	32.2857
121.6	NaN	121.6	NaN	121.6	NaN	121.7	NaN	121.7	NaN	42.05	6.97715	42.05	21.2637	42.05	30.1733	42.15	31.9141	42.15	32.2857
121.7	NaN	121.7	NaN	121.7	NaN	121.8	31.3693	121.8	31.6525	42.1	6.98216	42.1	21.2703	42.1	30.1733	42.2	31.9141	42.2	32.2857
121.8	10.9374	121.8	23.2637	121.8	29.6059	121.9	31.0658	121.9	31.6132	42.15	6.98716	42.15	21.2769	42.15	30.1734	42.25	31.9141	42.25	32.2857
121.9	10.9374	121.9	22.9432	121.9	29.5334	122	31.0136	122	31.609	42.2	6.99216	42.2	21.2835	42.2	30.1734	42.3	31.9141	42.3	32.2857
122	10.9374	122	22.943	122	29.1051	122.1	30.9743	122.1	31.3826	42.25	6.99715	42.25	21.2901	42.25	30.1735	42.35	31.9141	42.35	32.2857
122.1	10.929	122.1	22.9307	122.1	29.0622	122.2	30.9222	122.2	31.3452	42.3	7.00213	42.3	21.2966	42.3	30.1735	42.4	31.9141	42.4	32.2857
122.2	10.8903	122.2	22.8234	122.2	29.046	122.3	30.852	122.3	31.3036	42.35	7.00711	42.35	21.3032	42.35	30.1735	42.45	31.9141	42.45	32.2857
122.3	10.8366	122.3	22.8234	122.3	29.0365	122.4	30.6648	122.4	31.2077	42.4	7.01209	42.4	21.3097	42.4	30.1736	42.5	31.9141	42.5	32.2857
122.4	10.8219	122.4	22.9307	122.4	29.0365	122.5	30.4976	122.5	31.1911	42.45	7.01706	42.45	21.3162	42.45	30.1736	42.55	31.9141	42.55	32.2857
122.5	10.7182	122.5	22.8234	122.5	28.9822	122.6	30.5482	122.6	31.1796	42.5	7.02202	42.5	21.3227	42.5	30.1737	42.6	31.9141	42.6	32.2857
122.6	10.7876	122.6	22.9368	122.6	28.9959	122.7	30.5381	122.7	31.1377	42.55	7.02698	42.55	21.3292	42.55	30.1737	42.65	31.9141	42.65	32.2857
122.7	10.7939	122.7	22.8665	122.7	28.9548	122.8	30.5886	122.8	31.1465	42.6	7.03193	42.6	21.3356	42.6	30.1737	42.7	31.9141	42.7	32.2857
122.8	10.8003	122.8	22.8054	122.8	28.9305	122.9	30.5354	122.9	31.0275	42.65	7.03687	42.65	21.342	42.65	30.1738	42.75	31.9141	42.75	32.2857
122.9	10.7354	122.9	22.6393	122.9	28.7702	123	30.4489	123	30.9611	42.7	7.04182	42.7	21.3485	42.7	30.1738	42.8	31.9141	42.8	32.2857
123	10.7435	123	22.5824	123	28.7123	123.1	30.4309	123.1	30.9206	42.75	7.04675	42.75	21.3549	42.75	30.1739	42.85	31.9141	42.85	32.2857
123.1	10.7365	123.1	22.5949	123.1	28.6637	123.2	30.3892	123.2	30.8755	42.8	7.05168	42.8	21.3612	42.8	30.1739	42.9	31.9141	42.9	32.2857
123.2	10.7242	123.2	22.5335	123.2	28.5835	123.3	30.3476	123.3	30.8314	42.85	7.0566	42.85	21.3676	42.85	30.1739	42.95	31.9141	42.95	32.2857
123.3	10.7255	123.3	22.4826	123.3	28.5397	123.4	30.3143	123.4	30.7965	42.9	7.06152	42.9	21.3739	42.9	30.174	43	31.9141	43	32.2857
123.4	10.7202	123.4	22.4366	123.4	28.5011	123.5	30.252	123.5	30.7328	42.95	7.06644	42.95	21.3803	42.95	30.174	43.05	31.9141	43.05	32.2857
123.5	10.7002	123.5	22.4193	123.5	28.4549	123.6	30.2	123.6	30.7	43	7.07134	43	21.3866	43	30.174	43.1	31.9141	43.1	32.2857
123.6	10.6863	123.6	22.3847	123.6	28.4146	123.7	30.1472	123.7	30.643	43.05	7.07625	43.05	21.3929	43.05	30.1741	43.15	31.9141	43.15	32.2857
123.7	10.669	123.7	22.3537	123.7	28.3659	123.8	30.0926	123.8	30.5887	43.1	7.08114	43.1	21.3992	43.1	30.1741	43.2	31.9141	43.2	32.2857
123.8	10.6481	123.8	22.3099	123.8	28.3048	123.9	30.0333	123.9	30.5236	43.15	7.08604	43.15	21.4054	43.15	30.1741	43.25	31.9141	43.25	32.2857
123.9	10.6246	123.9	22.2707	123.9	28.2412	124	29.981	124	30.4753	43.2	7.09092	43.2	21.4117	43.2	30.1742	43.3	31.9141	43.3	32.2857
124	10.6024	124	22.2369	124	28.1928	124.1	29.9351	124.1	30.4237	43.25	7.0958	43.25	21.4179	43.25	30.1742	43.35	31.9141	43.35	32.2857
124.1	10.5929	124.1	22.2039	124.1	28.1564	124.2	29.8899	124.2	30.3628	43.3	7.10068	43.3	21.4241	43.3	30.1742	43.4	31.9141	43.4	32.2857
124.2	10.5777	124.2	22.1691	124.2	28.1141	124.3	29.8474	124.3	30.3292	43.35	7.10555	43.35	21.4303	43.35	30.1743	43.45	31.9141	43.45	32.2857
124.3	10.5757	124.3	22.1556	124.3	28.0839	124.4	29.8027	124.4	30.2723	43.4	7.11041	43.4	21.4365	43.4	30.1743	43.5	31.9141	43.5	32.2857
124.4	10.5692	124.4	22.1232	124.4	28.0452	124.5	29.7599	124.5	30.2315	43.45	7.11527	43.45	21.4426	43.45	30.1743	43.55	31.9141	43.55	32.2857
124.5	10.5556	124.5	22.0897	124.5	28.0006	124.6	29.7124	124.6	30.1795	43.5	7.12012	43.5	21.4488	43.5	30.1744	43.6	31.9141	43.6	32.2857
124.6	10.5303	124.6	22.0577	124.6	27.9532	124.7	29.661	124.7	30.1332	43.55	7.12497	43.55	21.4549	43.55	30.1744	43.65	31.9141	43.65	32.2857
124.7	10.5187	124.7	22.023	124.7	27.9072	124.8	29.6113	124.8	30.0774	43.6	7.12981	43.6	21.461	43.6	30.1744	43.7	31.9141	43.7	32.2857
124.8	10.5072	124.8	21.9824	124.8	27.8656	124.9	29.5585	124.9	30.0151	43.65	7.13465	43.65	21.4671	43.65	30.1745	43.75	31.9141	43.75	32.2857
124.9	10.4849	124.9	21.9389	124.9	27.8136	125	29.5076	125	29.9657	43.7	7.13948	43.7	21.4732	43.7	30.1745	43.8	31.9141	43.8	32.2857
125	10.4596	125	21.9038	125	27.765	125.1	29.4466	125.1	29.9064	43.75	7.14431	43.75	21.4793	43.75	30.1745	43.85	31.9141	43.85	32.2857
125.1	10.4425	125.1	21.8621	125.1	27.7141	125.2	29.4046	125.2	29.8638	43.8	7.14913	43.8	21.4853	43.8	30.1746	43.9	31.9141	43.9	32.2857
125.2	10.4358	125.2	21.8381	125.2	27.6785	125.3	29.3467	125.3	29.8071	43.85	7.15394	43.85	21.4913	43.85	30.1746	43.95	31.9141	43.95	32.2857
125.3	10.4166	125.3	21.7982	125.3	27.6339	125.4	29.291	125.4	29.7543	43.9	7.15875	43.9	21.4973	43.9	30.1746	44	31.9141	44	32.2857
125.4	10.3955	125.4	21.7609	125.4	27.5874	125.5	29.2368	125.5	29.7011	43.95	7.16356	43.95	21.5033	43.95	30.1746	44.05	31.9141	44.05	32.2857
125.5	10.3746	125.5	21.7217	125.5	27.5352	125.6	29.1859	125.6	29.6512	44	7.16836	44	21.5093	44	30.1747	44.1	31.9141	44.1	32.2857
125.6	10.3599	125.6	21.6903	125.6	27.489	125.7	29.1293	125.7	29.6003	44.05	7.17315	44.05	21.5153	44.05	30.1747	44.15	31.9141	44.15	32.2857
125.7	10.3406	125.7	21.653	125.7	27.4432	125.8	29.0747	125.8	29.5481	44.1	7.17794	44.1	21.5212	44.1	30.1747	44.2	31.9141	44.2	32.2857
125.8	10.3239	125.8	21.6193	125.8	27.3919	125.9	29.0254	125.9	29.4987	44.15	7.18272	44.15	21.5272	44.15	30.1748	44.25	31.9141	44.25	32.2857
125.9	10.3132	125.9	21.5901	125.9	27.3522	126	28.9756	126	29.4523	44.2	7.1875	44.2	21.5331	44.2	30.1748	44.3	31.9141	44.3	32.2857
126	10.2977	126	21.559	126	27.3079	126.1	28.9217	126.1	29.4002	44.25	7.19227	44.25	21.539	44.25	30.1748	44.35	31.9141	44.35	32.2857
126.1	10.2794	126.1	21.5251	126.1	27.2606	126.2	28.8718	126.2	29.345	44.3	7.19704	44.3	21.5449	44.3	30.1748	44.4	31.9141	44.4	32.2857
126.2	10.2641	126.2	21.4928	126.2	27.2128	126.3	28.8224	126.3	29.2964	44.35	7.2018	44.35	21.5507	44.35	30.1749	44.45	31.9141	44.45	32.2857
126.3	10.2506	126.3	21.4585	126.3	27.1706	126.4	28.7719	126.4	29.2488	44.4	7.20656	44.4	21.5566	44.4	30.1749	44.5	31.9141	44.5	32.2857
126.4	10.2306	126.4	21.4237	126.4	27.1275	126.5	28.7247	126.5	29.1974	44.45	7.21131	44.45	21.5624	44.45	30.1749	44.55	31.9141	44.55	32.2857
126.5	10.2111	126.5	21.388	126.5	27.0805	126.6	28.6785	126.6	29.1446	44.5	7.21606	44.5	21.5682	44.5	30.1749	44.6	31.9141	44.6	32.2857
126.6	10.1938	126.6	21.353	126.6	27.0317	126.7	28.6273	126.7	29.0945	44.55	7.2208	44.55	21.574	44.55	30.175	44.65	31.9141	44.65	32.2857
126.7	10.1773	126.7	21.3168	126.7	26.9856	126.8	28.5821	126.8	29.0455	44.6	7.22553	44.6	21.5798	44.6	30.175	44.7	31.9141	44.7	32.2857
126.8	10.1617	126.8	21.286	126.8	26.943	126.9	28.5318	126.9	28.9926	44.65	7.23026	44.65	21.5856	44.65	30.175	44.75	31.9141	44.75	32.2857
126.9	10.1438	126.9	21.2522	126.9	26.8938	127	28.4822	127	28.949	44.7	7.23499	44.7	21.5914	44.7	30.175	44.8	31.9141	44.8	32.2857
127	10.1272	127	21.2195	127	26.8494	127.1	28.4354	127.1	28.8989	44.75	7.23971	44.75	21.5971	44.75	30.1751	44.85	31.9141	44.85	32.2857
127.1	10.1132	127.1	21.1805	127.1	26.8037	127.2	28.3869	127.2	28.848	44.8	7.24442	44.8	21.6028	44.8	30.1751	44.9	31.9141	44.9	32.2857
127.2	10.0958	127.2	21.1428	127.2	26.7594	127.3	28.3405	127.3	28.8034	44.85	7.24913	44.85	21.6086	44.85	30.1751	44.95	31.9141	44.95	32.2857
127.3	10.079	127.3	21.111	127.3	26.7132	127.4	28.2902	127.4	28.7538	44.9	7.25384	44.9	21.6142	44.9	30.1751	45	31.9141	45	32.2857
127.4	10.0637	127.4	21.0796	127.4	26.6679	127.5	28.2388	127.5	28.708	44.95	7.25854	44.95	21.6199	44.95	30.1752	45.05	31.9141	45.05	32.2857
127.5	10.0441	127.5	21.044	127.5	26.6231	127.6	28.1893	127.6	28.6617	45	7.26323	45	21.6256	45	30.1752	45.1	31.9141	45.1	32.2857
127.6	10.0261	127.6	21.0105	127.6	26.5813	127.7	28.1383	127.7	28.6128	45.05	7.26792	45.05	21.6312	45.05	30.1752	45.15	31.9141	45.15	32.2857
127.7	10.0153	127.7	20.9779	127.7	26.5411	127.8	28.0902	127.8	28.5619	45.1	7.2726	45.1	21.6369	45.1	30.1752	45.2	31.9141	45.2	32.2857
127.8	10.002	127.8	20.9417	127.8	26.4973	127.9	28.0413	127.9	28.5125	45.15	7.27728	45.15	21.6425	45.15	30.1753	45.25	31.9141	45.25	32.2857
127.9	9.9866	127.9	20.9108	127.9	26.4574	128	27.9905	128	28.4647	45.2	7.28195	45.2	21.6481	45.2	30.1753	45.3	31.9141	45.3	32.2857
128	9.9685	128	20.8768	128	26.4137	128.1	27.9432	128.1	28.4138	45.25	7.28662	45.25	21.6537	45.25	30.1753	45.35	31.9141	45.35	32.2857
128.1	9.9547	128.1	20.8465	128.1	26.3678	128.2	27.8954	128.2	28.3616	45.3	7.29128	45.3	21.6593	45.3	30.1753	45.4	31.9141	45.4	32.2857
128.2	9.94	128.2	20.8112	128.2	26.3195	128.3	27.8463	128.3	28.3132	45.35	7.29594	45.35	21.6648	45.35	30.1753	45.45	31.9141	45.45	32.2857
128.3	9.9223	128.3	20.7745	128.3	26.2754	128.4	27.7974	128.4	28.2654	45.4	7.30059	45.4	21.6704	45.4	30.1754	45.5	31.9141	45.5	32.2857
128.4	9.9084	128.4	20.737	128.4	26.2291	128.5	27.752	128.5	28.2176	45.45	7.30523	45.45	21.6759	45.45	30.1754	45.55	31.9141	45.55	32.2857
128.5	9.8933	128.5	20.7028	128.5	26.19	128.6	27.7039	128.6	28.1665	45.5	7.30988	45.5	21.6814	45.5	30.1754	45.6	31.9141	45.6	32.2857
128.6	9.8757	128.6	20.6688	128.6	26.1435	128.7	27.6573	128.7	28.1184	45.55	7.31451	45.55	21.6869	45.55	30.1754	45.65	31.9141	45.65	32.2857
128.7	9.8556	128.7	20.6343	128.7	26.0973	128.8	27.6093	128.8	28.0663	45.6	7.31914	45.6	21.6924	45.6	30.1755	45.7	31.9141	45.7	32.2857
128.8	9.8411	128.8	20.597	128.8	26.0527	128.9	27.5564	128.9	28.0123	45.65	7.32377	45.65	21.6979	45.65	30.1755	45.75	31.9141	45.75	32.2857
128.9	9.8221	128.9	20.5629	128.9	26.0078	129	27.511	129	27.9625	45.7	7.32839	45.7	21.7033	45.7	30.1755	45.8	31.9141	45.8	32.2857
129	9.8114	129	20.5298	129	25.9685	129.1	27.4623	129.1	27.9171	45.75	7.333	45.75	21.7088	45.75	30.1755	45.85	31.9141	45.85	32.2857
129.1	9.7992	129.1	20.4982	129.1	25.9319	129.2	27.4205	129.2	27.8702	45.8	7.33761	45.8	21.7142	45.8	30.1755	45.9	31.9141	45.9	32.2857
129.2	9.7906	129.2	20.4686	129.2	25.8999	129.3	27.374	129.3	27.8214	45.85	7.34222	45.85	21.7196	45.85	30.1756	45.95	31.9141	45.95	32.2857
129.3	9.7683	129.3	20.4338	129.3	25.8561	129.4	27.3219	129.4	27.7728	45.9	7.34682	45.9	21.725	45.9	30.1756	46	31.9141	46	32.2857
129.4	9.751	129.4	20.4002	129.4	25.8115	129.5	27.2776	129.5	27.727	45.95	7.35141	45.95	21.7304	45.95	30.1756	46.05	31.9141	46.05	32.2857
129.5	9.7385	129.5	20.3702	129.5	25.7695	129.6	27.235	129.6	27.6842	46	7.356	46	21.7358	46	30.1756	46.1	31.9141	46.1	32.2857
129.6	9.7265	129.6	20.3398	129.6	25.7312	129.7	27.1909	129.7	27.6389	46.05	7.36059	46.05	21.7411	46.05	30.1756	46.15	31.9141	46.15	32.2857
129.7	9.7134	129.7	20.3054	129.7	25.6888	129.8	27.1463	129.8	27.5914	46.1	7.36517	46.1	21.7465	46.1	30.1756	46.2	31.9141	46.2	32.2857
129.8	9.7038	129.8	20.2722	129.8	25.6509	129.9	27.099	129.9	27.5433	46.15	7.36974	46.15	21.7518	46.15	30.1757	46.25	31.9141	46.25	32.2857
129.9	9.6913	129.9	20.2378	129.9	25.6095	130	27.0524	130	27.5017	46.2	7.37431	46.2	21.7571	46.2	30.1757	46.3	31.9141	46.3	32.2857
130	9.6751	130	20.2087	130	25.5696	130.1	27.0098	130.1	27.46	46.25	7.37888	46.25	21.7624	46.25	30.1757	46.35	31.9141	46.35	32.2857
130.1	9.6614	130.1	20.1793	130.1	25.5314	130.2	26.9683	130.2	27.417	46.3	7.38343	46.3	21.7677	46.3	30.1757	46.4	31.9141	46.4	32.2857
130.2	9.6492	130.2	20.1477	130.2	25.4919	130.3	26.9211	130.3	27.3641	46.35	7.38799	46.35	21.7729	46.35	30.1757	46.45	31.9141	46.45	32.2857
130.3	9.6314	130.3	20.1109	130.3	25.4505	130.4	26.874	130.4	27.3153	46.4	7.39254	46.4	21.7782	46.4	30.1758	46.5	31.9141	46.5	32.2857
130.4	9.6145	130.4	20.079	130.4	25.4083	130.5	26.8365	130.5	27.274	46.45	7.39708	46.45	21.7834	46.45	30.1758	46.55	31.9141	46.55	32.2857
130.5	9.6054	130.5	20.0553	130.5	25.3671	130.6	26.7953	130.6	27.228	46.5	7.40162	46.5	21.7887	46.5	30.1758	46.6	31.9141	46.6	32.2857
130.6	9.5908	130.6	20.0307	130.6	25.3245	130.7	26.748	130.7	27.1854	46.55	7.40615	46.55	21.7939	46.55	30.1758	46.65	31.9141	46.65	32.2857
130.7	9.575	130.7	20.0032	130.7	25.2861	130.8	26.7051	130.8	27.1416	46.6	7.41068	46.6	21.7991	46.6	30.1758	46.7	31.9141	46.7	32.2857
130.8	9.5632	130.8	19.9765	130.8	25.2494	130.9	26.6622	130.9	27.1012	46.65	7.41521	46.65	21.8043	46.65	30.1758	46.75	31.9141	46.75	32.2857
130.9	9.5545	130.9	19.9479	130.9	25.2108	131	26.6135	131	27.0538	46.7	7.41972	46.7	21.8094	46.7	30.1759	46.8	31.9141	46.8	32.2857
131	9.5453	131	19.9146	131	25.1741	131.1	26.5665	131.1	27.0147	46.75	7.42424	46.75	21.8146	46.75	30.1759	46.85	31.9141	46.85	32.2857
131.1	9.531	131.1	19.8836	131.1	25.1339	131.2	26.519	131.2	26.9755	46.8	7.42875	46.8	21.8197	46.8	30.1759	46.9	31.9141	46.9	32.2857
131.2	9.5178	131.2	19.8559	131.2	25.0912	131.3	26.4733	131.3	26.9268	46.85	7.43325	46.85	21.8249	46.85	30.1759	46.95	31.9141	46.95	32.2857
131.3	9.5026	131.3	19.8251	131.3	25.0559	131.4	26.4282	131.4	26.8873	46.9	7.43775	46.9	21.83	46.9	30.1759	47	31.9141	47	32.2857
131.4	9.4885	131.4	19.7922	131.4	25.0245	131.5	26.3863	131.5	26.8433	46.95	7.44224	46.95	21.8351	46.95	30.1759	47.05	31.9141	47.05	32.2857
131.5	9.4742	131.5	19.7587	131.5	24.9927	131.6	26.3434	131.6	26.7989	47	7.44673	47	21.8402	47	30.1759	47.1	31.9141	47.1	32.2857
131.6	9.4599	131.6	19.7256	131.6	24.9559	131.7	26.2987	131.7	26.7524	47.05	7.45121	47.05	21.8452	47.05	30.176	47.15	31.9141	47.15	32.2857
131.7	9.444	131.7	19.6911	131.7	24.9158	131.8	26.2523	131.8	26.707	47.1	7.45569	47.1	21.8503	47.1	30.176	47.2	31.9141	47.2	32.2857
131.8	9.4226	131.8	19.659	131.8	24.8707	131.9	26.2151	131.9	26.6655	47.15	7.46016	47.15	21.8553	47.15	30.176	47.25	31.9141	47.25	32.2857
131.9	9.4113	131.9	19.633	131.9	24.8332	132	26.1676	132	26.6189	47.2	7.46463	47.2	21.8604	47.2	30.176	47.3	31.9141	47.3	32.2857
132	9.397	132	19.5976	132	24.7925	132.1	26.1232	132.1	26.5753	47.25	7.4691	47.25	21.8654	47.25	30.176	47.35	31.9141	47.35	32.2857
132.1	9.383	132.1	19.5668	132.1	24.7512	132.2	26.082	132.2	26.5317	47.3	7.47355	47.3	21.8704	47.3	30.176	47.4	31.9141	47.4	32.2857
132.2	9.3717	132.2	19.5375	132.2	24.7142	132.3	26.0401	132.3	26.4896	47.35	7.47801	47.35	21.8754	47.35	30.176	47.45	31.9141	47.45	32.2857
132.3	9.3597	132.3	19.5065	132.3	24.6734	132.4	26.0003	132.4	26.448	47.4	7.48246	47.4	21.8804	47.4	30.1761	47.5	31.9141	47.5	32.2857
132.4	9.3486	132.4	19.4796	132.4	24.6369	132.5	25.9633	132.5	26.4028	47.45	7.4869	47.45	21.8853	47.45	30.1761	47.55	31.9141	47.55	32.2857
132.5	9.3445	132.5	19.4534	132.5	24.5964	132.6	25.9193	132.6	26.3556	47.5	7.49134	47.5	21.8903	47.5	30.1761	47.6	31.9141	47.6	32.2857
132.6	9.3321	132.6	19.4205	132.6	24.5573	132.7	25.8752	132.7	26.3139	47.55	7.49577	47.55	21.8952	47.55	30.1761	47.65	31.9141	47.65	32.2857
132.7	9.3189	132.7	19.3888	132.7	24.5226	132.8	25.8347	132.8	26.2786	47.6	7.5002	47.6	21.9001	47.6	30.1761	47.7	31.9141	47.7	32.2857
132.8	9.3101	132.8	19.3625	132.8	24.4838	132.9	25.7908	132.9	26.2405	47.65	7.50462	47.65	21.905	47.65	30.1761	47.75	31.9141	47.75	32.2857
132.9	9.2968	132.9	19.3333	132.9	24.439	133	25.7446	133	26.1952	47.7	7.50904	47.7	21.9099	47.7	30.1761	47.8	31.9141	47.8	32.2857
133	9.2831	133	19.2999	133	24.3996	133.1	25.6956	133.1	26.1519	47.75	7.51346	47.75	21.9148	47.75	30.1762	47.85	31.9141	47.85	32.2857
133.1	9.2715	133.1	19.265	133.1	24.3589	133.2	25.6497	133.2	26.1129	47.8	7.51786	47.8	21.9197	47.8	30.1762	47.9	31.9141	47.9	32.2857
133.2	9.2569	133.2	19.2348	133.2	24.3155	133.3	25.6075	133.3	26.0724	47.85	7.52227	47.85	21.9246	47.85	30.1762	47.95	31.9141	47.95	32.2857
133.3	9.2453	133.3	19.2024	133.3	24.2729	133.4	25.5627	133.4	26.0274	47.9	7.52667	47.9	21.9294	47.9	30.1762	48	31.9141	48	32.2857
133.4	9.2317	133.4	19.1694	133.4	24.2303	133.5	25.5247	133.5	25.9903	47.95	7.53106	47.95	21.9342	47.95	30.1762	48.05	31.9141	48.05	32.2857
133.5	9.2224	133.5	19.1445	133.5	24.1911	133.6	25.4827	133.6	25.948	48	7.53545	48	21.9391	48	30.1762	48.1	31.9141	48.1	32.2857
133.6	9.2104	133.6	19.1149	133.6	24.1563	133.7	25.443	133.7	25.9046	48.05	7.53983	48.05	21.9439	48.05	30.1762	48.15	31.9141	48.15	32.2857
133.7	9.2026	133.7	19.0864	133.7	24.1201	133.8	25.4007	133.8	25.8591	48.1	7.54421	48.1	21.9487	48.1	30.1762	48.2	31.9141	48.2	32.2857
133.8	9.1835	133.8	19.0496	133.8	24.0762	133.9	25.3608	133.9	25.8191	48.15	7.54859	48.15	21.9534	48.15	30.1763	48.25	31.9141	48.25	32.2857
133.9	9.167	133.9	19.0176	133.9	24.0378	134	25.3193	134	25.7807	48.2	7.55296	48.2	21.9582	48.2	30.1763	48.3	31.9141	48.3	32.2857
134	9.1523	134	18.9868	134	23.9956	134.1	25.2825	134.1	25.7381	48.25	7.55732	48.25	21.963	48.25	30.1763	48.35	31.9141	48.35	32.2857
134.1	9.1449	134.1	18.9583	134.1	23.9564	134.2	25.2427	134.2	25.6986	48.3	7.56168	48.3	21.9677	48.3	30.1763	48.4	31.9141	48.4	32.2857
134.2	9.1324	134.2	18.9302	134.2	23.9159	134.3	25.2052	134.3	25.6636	48.35	7.56604	48.35	21.9724	48.35	30.1763	48.45	31.9141	48.45	32.2857
134.3	9.1236	134.3	18.9068	134.3	23.8806	134.4	25.1658	134.4	25.6277	48.4	7.57039	48.4	21.9771	48.4	30.1763	48.5	31.9141	48.5	32.2857
134.4	9.1137	134.4	18.8781	134.4	23.842	134.5	25.1253	134.5	25.5851	48.45	7.57473	48.45	21.9818	48.45	30.1763	48.55	31.9141	48.55	32.2857
134.5	9.0975	134.5	18.8502	134.5	23.8055	134.6	25.0816	134.6	25.537	48.5	7.57907	48.5	21.9865	48.5	30.1763	48.6	31.9141	48.6	32.2857
134.6	9.082	134.6	18.8199	134.6	23.7654	134.7	25.0335	134.7	25.4912	48.55	7.58341	48.55	21.9912	48.55	30.1763	48.65	31.9141	48.65	32.2857
134.7	9.066	134.7	18.7896	134.7	23.7232	134.8	24.9889	134.8	25.4502	48.6	7.58774	48.6	21.9959	48.6	30.1764	48.7	31.9141	48.7	32.2857
134.8	9.0546	134.8	18.7581	134.8	23.6846	134.9	24.9447	134.9	25.4109	48.65	7.59207	48.65	22.0005	48.65	30.1764	48.75	31.9141	48.75	32.2857
134.9	9.0405	134.9	18.7277	134.9	23.641	135	24.9105	135	25.3734	48.7	7.59639	48.7	22.0052	48.7	30.1764	48.8	31.9141	48.8	32.2857
135	9.0312	135	18.6993	135	23.6005	135.1	24.8693	135.1	25.3316	48.75	7.6007	48.75	22.0098	48.75	30.1764	48.85	31.9141	48.85	32.2857
135.1	9.0131	135.1	18.6665	135.1	23.5565	135.2	24.8263	135.2	25.2904	48.8	7.60501	48.8	22.0144	48.8	30.1764	48.9	31.9141	48.9	32.2857
135.2	8.9982	135.2	18.6367	135.2	23.5172	135.3	24.7824	135.3	25.2504	48.85	7.60932	48.85	22.019	48.85	30.1764	48.95	31.9141	48.95	32.2857
135.3	8.9807	135.3	18.6113	135.3	23.4736	135.4	24.7409	135.4	25.2096	48.9	7.61362	48.9	22.0236	48.9	30.1764	49	31.9141	49	32.2857
135.4	8.9709	135.4	18.5826	135.4	23.4301	135.5	24.7056	135.5	25.174	48.95	7.61792	48.95	22.0282	48.95	30.1764	49.05	31.9141	49.05	32.2857
135.5	8.9581	135.5	18.5586	135.5	23.3912	135.6	24.666	135.6	25.1367	49	7.62221	49	22.0328	49	30.1764	49.1	31.9141	49.1	32.2857
135.6	8.9447	135.6	18.5332	135.6	23.353	135.7	24.6224	135.7	25.0943	49.05	7.6265	49.05	22.0373	49.05	30.1764	49.15	31.9141	49.15	32.2857
135.7	8.9326	135.7	18.5068	135.7	23.3112	135.8	24.584	135.8	25.0563	49.1	7.63078	49.1	22.0419	49.1	30.1765	49.2	31.9141	49.2	32.2857
135.8	8.9213	135.8	18.4821	135.8	23.2714	135.9	24.5465	135.9	25.015	49.15	7.63506	49.15	22.0464	49.15	30.1765	49.25	31.9141	49.25	32.2857
135.9	8.9066	135.9	18.4493	135.9	23.2334	136	24.5112	136	24.9695	49.2	7.63933	49.2	22.0509	49.2	30.1765	49.3	31.9141	49.3	32.2857
136	8.8936	136	18.4196	136	23.1959	136.1	24.4756	136.1	24.9281	49.25	7.6436	49.25	22.0554	49.25	30.1765	49.35	31.9141	49.35	32.2857
136.1	8.8855	136.1	18.3865	136.1	23.1615	136.2	24.4432	136.2	24.8875	49.3	7.64786	49.3	22.0599	49.3	30.1765	49.4	31.9141	49.4	32.2857
136.2	8.8776	136.2	18.3524	136.2	23.1318	136.3	24.4084	136.3	24.8459	49.35	7.65212	49.35	22.0644	49.35	30.1765	49.45	31.9141	49.45	32.2857
136.3	8.8639	136.3	18.3245	136.3	23.1051	136.4	24.3751	136.4	24.8096	49.4	7.65638	49.4	22.0688	49.4	30.1765	49.5	31.9141	49.5	32.2857
136.4	8.8551	136.4	18.299	136.4	23.0741	136.5	24.343	136.5	24.768	49.45	7.66063	49.45	22.0733	49.45	30.1765	49.55	31.9141	49.55	32.2857
136.5	8.8465	136.5	18.2737	136.5	23.0431	136.6	24.3007	136.6	24.7224	49.5	7.66487	49.5	22.0777	49.5	30.1765	49.6	31.9141	49.6	32.2857
136.6	8.8317	136.6	18.2455	136.6	23.0094	136.7	24.2613	136.7	24.679	49.55	7.66911	49.55	22.0822	49.55	30.1765	49.65	31.9141	49.65	32.2857
136.7	8.8208	136.7	18.215	136.7	22.9792	136.8	24.2227	136.8	24.637	49.6	7.67335	49.6	22.0866	49.6	30.1766	49.7	31.9141	49.7	32.2857
136.8	8.8095	136.8	18.189	136.8	22.9497	136.9	24.1837	136.9	24.5995	49.65	7.67758	49.65	22.091	49.65	30.1766	49.75	31.9141	49.75	32.2857
136.9	8.8001	136.9	18.1638	136.9	22.9141	137	24.1426	137	24.5627	49.7	7.6818	49.7	22.0954	49.7	30.1766	49.8	31.9141	49.8	32.2857
137	8.7866	137	18.1368	137	22.878	137.1	24.1048	137.1	24.5239	49.75	7.68602	49.75	22.0998	49.75	30.1766	49.85	31.9141	49.85	32.2857
137.1	8.7683	137.1	18.1077	137.1	22.8439	137.2	24.0696	137.2	24.4792	49.8	7.69024	49.8	22.1042	49.8	30.1766	49.9	31.9141	49.9	32.2857
137.2	8.7519	137.2	18.0778	137.2	22.8074	137.3	24.0341	137.3	24.4399	49.85	7.69445	49.85	22.1085	49.85	30.1766	49.95	31.9141	49.95	32.2857
137.3	8.7358	137.3	18.0512	137.3	22.7739	137.4	23.9981	137.4	24.4047	49.9	7.69866	49.9	22.1129	49.9	30.1766	50	31.9141	50	32.2857
137.4	8.7247	137.4	18.0228	137.4	22.7386	137.5	23.9612	137.5	24.3622	49.95	7.70286	49.95	22.1172	49.95	30.1766	50.05	31.9141	50.05	32.2857
137.5	8.713	137.5	17.9977	137.5	22.701	137.6	23.9261	137.6	24.3238	50	7.70706	50	22.1215	50	30.1766	50.1	31.9141	50.1	32.2857
137.6	8.7048	137.6	17.9748	137.6	22.6694	137.7	23.8891	137.7	24.2857	50.05	7.71125	50.05	22.1259	50.05	30.1766	50.15	31.9141	50.15	32.2857
137.7	8.6918	137.7	17.951	137.7	22.6357	137.8	23.8511	137.8	24.2454	50.1	7.71544	50.1	22.1302	50.1	30.1766	50.2	31.9141	50.2	32.2857
137.8	8.6802	137.8	17.924	137.8	22.6014	137.9	23.819	137.9	24.209	50.15	7.71962	50.15	22.1344	50.15	30.1766	50.25	31.9141	50.25	32.2857
137.9	8.6728	137.9	17.9019	137.9	22.5701	138	23.7806	138	24.1718	50.2	7.7238	50.2	22.1387	50.2	30.1766	50.3	31.9141	50.3	32.2857
138	8.6612	138	17.8758	138	22.5362	138.1	23.7458	138.1	24.1346	50.25	7.72797	50.25	22.143	50.25	30.1767	50.35	31.9141	50.35	32.2857
138.1	8.6476	138.1	17.8515	138.1	22.5004	138.2	23.7121	138.2	24.0988	50.3	7.73214	50.3	22.1472	50.3	30.1767	50.4	31.9141	50.4	32.2857
138.2	8.6346	138.2	17.8298	138.2	22.4675	138.3	23.6735	138.3	24.0619	50.35	7.73631	50.35	22.1515	50.35	30.1767	50.45	31.9141	50.45	32.2857
138.3	8.6224	138.3	17.807	138.3	22.4323	138.4	23.6315	138.4	24.0216	50.4	7.74047	50.4	22.1557	50.4	30.1767	50.5	31.9141	50.5	32.2857
138.4	8.6087	138.4	17.7777	138.4	22.3918	138.5	23.5917	138.5	23.9849	50.45	7.74462	50.45	22.1599	50.45	30.1767	50.55	31.9141	50.55	32.2857
138.5	8.5964	138.5	17.7474	138.5	22.3486	138.6	23.5585	138.6	23.9473	50.5	7.74877	50.5	22.1642	50.5	30.1767	50.6	31.9141	50.6	32.2857
138.6	8.582	138.6	17.7178	138.6	22.3098	138.7	23.5213	138.7	23.91	50.55	7.75292	50.55	22.1684	50.55	30.1767	50.65	31.9141	50.65	32.2857
138.7	8.5671	138.7	17.6893	138.7	22.2778	138.8	23.4841	138.8	23.8741	50.6	7.75706	50.6	22.1725	50.6	30.1767	50.7	31.9141	50.7	32.2857
138.8	8.5516	138.8	17.6605	138.8	22.2443	138.9	23.4456	138.9	23.8324	50.65	7.7612	50.65	22.1767	50.65	30.1767	50.75	31.9141	50.75	32.2857
138.9	8.5319	138.9	17.6296	138.9	22.2056	139	23.4098	139	23.7919	50.7	7.76533	50.7	22.1809	50.7	30.1767	50.8	31.9141	50.8	32.2857
139	8.5177	139	17.6035	139	22.1705	139.1	23.3755	139.1	23.7593	50.75	7.76946	50.75	22.185	50.75	30.1767	50.85	31.9141	50.85	32.2857
139.1	8.5068	139.1	17.5827	139.1	22.1405	139.2	23.3422	139.2	23.7159	50.8	7.77358	50.8	22.1892	50.8	30.1767	50.9	31.9141	50.9	32.2857
139.2	8.4937	139.2	17.5594	139.2	22.1064	139.3	23.3059	139.3	23.6806	50.85	7.7777	50.85	22.1933	50.85	30.1767	50.95	31.9141	50.95	32.2857
139.3	8.4801	139.3	17.5364	139.3	22.07	139.4	23.2712	139.4	23.655	50.9	7.78181	50.9	22.1974	50.9	30.1767	51	31.9141	51	32.2857
139.4	8.4688	139.4	17.5156	139.4	22.0367	139.5	23.2357	139.5	23.6256	50.95	7.78592	50.95	22.2016	50.95	30.1768	51.05	31.9141	51.05	32.2857
139.5	8.4627	139.5	17.4921	139.5	22.0082	139.6	23.1959	139.6	23.5836	51	7.79003	51	22.2057	51	30.1768	51.1	31.9141	51.1	32.2857
139.6	8.4456	139.6	17.4608	139.6	21.972	139.7	23.16	139.7	23.5498	51.05	7.79413	51.05	22.2097	51.05	30.1768	51.15	31.9141	51.15	32.2857
139.7	8.4362	139.7	17.4369	139.7	21.938	139.8	23.1208	139.8	23.5124	51.1	7.79822	51.1	22.2138	51.1	30.1768	51.2	31.9141	51.2	32.2857
139.8	8.4232	139.8	17.4025	139.8	21.9005	139.9	23.0857	139.9	23.4784	51.15	7.80231	51.15	22.2179	51.15	30.1768	51.25	31.9141	51.25	32.2857
139.9	8.4111	139.9	17.3755	139.9	21.8645	140	23.0445	140	23.4393	51.2	7.8064	51.2	22.2219	51.2	30.1768	51.3	31.9141	51.3	32.2857
140	8.3988	140	17.344	140	21.8258	140.1	23.0072	140.1	23.4004	51.25	7.81048	51.25	22.226	51.25	30.1768	51.35	31.9141	51.35	32.2857
140.1	8.388	140.1	17.3168	140.1	21.7916	140.2	22.9707	140.2	23.3624	51.3	7.81456	51.3	22.23	51.3	30.1768	51.4	31.9141	51.4	32.2857
140.2	8.3712	140.2	17.2896	140.2	21.7554	140.3	22.9351	140.3	23.3274	51.35	7.81863	51.35	22.234	51.35	30.1768	51.45	31.9141	51.45	32.2857
140.3	8.3608	140.3	17.2623	140.3	21.7192	140.4	22.8959	140.4	23.2907	51.4	7.8227	51.4	22.238	51.4	30.1768	51.5	31.9141	51.5	32.2857
140.4	8.3444	140.4	17.2368	140.4	21.687	140.5	22.8574	140.5	23.2536	51.45	7.82676	51.45	22.242	51.45	30.1768	51.55	31.9141	51.55	32.2857
140.5	8.3302	140.5	17.2078	140.5	21.6535	140.6	22.8233	140.6	23.2207	51.5	7.83082	51.5	22.246	51.5	30.1768	51.6	31.9141	51.6	32.2857
140.6	8.3228	140.6	17.1795	140.6	21.6228	140.7	22.7905	140.7	23.1894	51.55	7.83488	51.55	22.25	51.55	30.1768	51.65	31.9141	51.65	32.2857
140.7	8.3115	140.7	17.1505	140.7	21.5918	140.8	22.7623	140.8	23.1567	51.6	7.83893	51.6	22.254	51.6	30.1768	51.7	31.9141	51.7	32.2857
140.8	8.3024	140.8	17.1227	140.8	21.5684	140.9	22.7281	140.9	23.1207	51.65	7.84297	51.65	22.2579	51.65	30.1768	51.75	31.9141	51.75	32.2857
140.9	8.291	140.9	17.0963	140.9	21.5372	141	22.6969	141	23.09	51.7	7.84701	51.7	22.2619	51.7	30.1768	51.8	31.9141	51.8	32.2857
141	8.2816	141	17.0725	141	21.51	141.1	22.6602	141.1	23.0553	51.75	7.85105	51.75	22.2658	51.75	30.1769	51.85	31.9141	51.85	32.2857
141.1	8.2714	141.1	17.0456	141.1	21.4783	141.2	22.6283	141.2	23.0231	51.8	7.85508	51.8	22.2698	51.8	30.1769	51.9	31.9141	51.9	32.2857
141.2	8.2673	141.2	17.0296	141.2	21.4523	141.3	22.5938	141.3	22.9901	51.85	7.85911	51.85	22.2737	51.85	30.1769	51.95	31.9141	51.95	32.2857
141.3	8.2587	141.3	17.0097	141.3	21.4226	141.4	22.5565	141.4	22.9491	51.9	7.86313	51.9	22.2776	51.9	30.1769	52	31.9141	52	32.2857
141.4	8.245	141.4	16.9847	141.4	21.3885	141.5	22.5232	141.5	22.9137	51.95	7.86715	51.95	22.2815	51.95	30.1769	52.05	31.9141	52.05	32.2857
141.5	8.2328	141.5	16.9654	141.5	21.357	141.6	22.491	141.6	22.8796	52	7.87116	52	22.2853	52	30.1769	52.1	31.9141	52.1	32.2857
141.6	8.2235	141.6	16.9443	141.6	21.3245	141.7	22.4582	141.7	22.8461	52.05	7.87517	52.05	22.2892	52.05	30.1769	52.15	31.9141	52.15	32.2857
141.7	8.2128	141.7	16.9176	141.7	21.2943	141.8	22.4238	141.8	22.8134	52.1	7.87918	52.1	22.2931	52.1	30.1769	52.2	31.9141	52.2	32.2857
141.8	8.1983	141.8	16.894	141.8	21.2575	141.9	22.3882	141.9	22.7781	52.15	7.88318	52.15	22.2969	52.15	30.1769	52.25	31.9141	52.25	32.2857
141.9	8.1853	141.9	16.872	141.9	21.2247	142	22.3553	142	22.7421	52.2	7.88718	52.2	22.3008	52.2	30.1769	52.3	31.9141	52.3	32.2857
142	8.1724	142	16.8484	142	21.1886	142.1	22.323	142.1	22.7112	52.25	7.89117	52.25	22.3046	52.25	30.1769	52.35	31.9141	52.35	32.2857
142.1	8.1607	142.1	16.8253	142.1	21.1545	142.2	22.291	142.2	22.6742	52.3	7.89515	52.3	22.3084	52.3	30.1769	52.4	31.9141	52.4	32.2857
142.2	8.1454	142.2	16.7993	142.2	21.1194	142.3	22.2554	142.3	22.6413	52.35	7.89914	52.35	22.3122	52.35	30.1769	52.45	31.9141	52.45	32.2857
142.3	8.1303	142.3	16.7758	142.3	21.0876	142.4	22.2216	142.4	22.6063	52.4	7.90312	52.4	22.316	52.4	30.1769	52.5	31.9141	52.5	32.2857
142.4	8.117	142.4	16.7486	142.4	21.0534	142.5	22.188	142.5	22.5673	52.45	7.90709	52.45	22.3198	52.45	30.1769	52.55	31.9141	52.55	32.2857
142.5	8.1005	142.5	16.7181	142.5	21.0206	142.6	22.1529	142.6	22.532	52.5	7.91106	52.5	22.3236	52.5	30.1769	52.6	31.9141	52.6	32.2857
142.6	8.0867	142.6	16.6927	142.6	20.99	142.7	22.1172	142.7	22.4952	52.55	7.91502	52.55	22.3274	52.55	30.1769	52.65	31.9141	52.65	32.2857
142.7	8.0756	142.7	16.668	142.7	20.9564	142.8	22.082	142.8	22.4613	52.6	7.91898	52.6	22.3311	52.6	30.1769	52.7	31.9141	52.7	32.2857
142.8	8.0663	142.8	16.6435	142.8	20.9241	142.9	22.0514	142.9	22.4279	52.65	7.92294	52.65	22.3349	52.65	30.1769	52.75	31.9141	52.75	32.2857
142.9	8.0562	142.9	16.6199	142.9	20.8923	143	22.0187	143	22.3927	52.7	7.92689	52.7	22.3386	52.7	30.1769	52.8	31.9141	52.8	32.2857
143	8.0422	143	16.5956	143	20.8618	143.1	21.9842	143.1	22.357	52.75	7.93084	52.75	22.3424	52.75	30.177	52.85	31.9141	52.85	32.2857
143.1	8.0304	143.1	16.5706	143.1	20.8291	143.2	21.9554	143.2	22.328	52.8	7.93478	52.8	22.3461	52.8	30.177	52.9	31.9141	52.9	32.2857
143.2	8.023	143.2	16.5526	143.2	20.802	143.3	21.921	143.3	22.2949	52.85	7.93872	52.85	22.3498	52.85	30.177	52.95	31.9141	52.95	32.2857
143.3	8.0116	143.3	16.5282	143.3	20.769	143.4	21.8882	143.4	22.2611	52.9	7.94265	52.9	22.3535	52.9	30.177	53	31.9141	53	32.2857
143.4	8.0033	143.4	16.5032	143.4	20.7327	143.5	21.8531	143.5	22.225	52.95	7.94658	52.95	22.3572	52.95	30.177	53.05	31.9141	53.05	32.2857
143.5	7.9921	143.5	16.4792	143.5	20.7027	143.6	21.8182	143.6	22.1863	53	7.95051	53	22.3609	53	30.177	53.1	31.9141	53.1	32.2857
143.6	7.9778	143.6	16.4507	143.6	20.6701	143.7	21.7819	143.7	22.1525	53.05	7.95443	53.05	22.3645	53.05	30.177	53.15	31.9141	53.15	32.2857
143.7	7.9605	143.7	16.425	143.7	20.6358	143.8	21.7509	143.8	22.1207	53.1	7.95835	53.1	22.3682	53.1	30.177	53.2	31.9141	53.2	32.2857
143.8	7.9519	143.8	16.4005	143.8	20.607	143.9	21.718	143.9	22.0888	53.15	7.96226	53.15	22.3718	53.15	30.177	53.25	31.9141	53.25	32.2857
143.9	7.9401	143.9	16.379	143.9	20.5741	144	21.6822	144	22.0523	53.2	7.96617	53.2	22.3755	53.2	30.177	53.3	31.9141	53.3	32.2857
144	7.9275	144	16.3537	144	20.5363	144.1	21.6454	144.1	22.0204	53.25	7.97007	53.25	22.3791	53.25	30.177	53.35	31.9141	53.35	32.2857
144.1	7.9143	144.1	16.3275	144.1	20.5013	144.2	21.6128	144.2	21.9878	53.3	7.97397	53.3	22.3827	53.3	30.177	53.4	31.9141	53.4	32.2857
144.2	7.9012	144.2	16.3027	144.2	20.4692	144.3	21.5784	144.3	21.9515	53.35	7.97786	53.35	22.3863	53.35	30.177	53.45	31.9141	53.45	32.2857
144.3	7.8903	144.3	16.2755	144.3	20.4349	144.4	21.5485	144.4	21.9209	53.4	7.98175	53.4	22.3899	53.4	30.177	53.5	31.9141	53.5	32.2857
144.4	7.8795	144.4	16.2536	144.4	20.4003	144.5	21.5145	144.5	21.8863	53.45	7.98564	53.45	22.3935	53.45	30.177	53.55	31.9141	53.55	32.2857
144.5	7.8695	144.5	16.2266	144.5	20.3711	144.6	21.4797	144.6	21.8434	53.5	7.98952	53.5	22.3971	53.5	30.177	53.6	31.9141	53.6	32.2857
144.6	7.855	144.6	16.1986	144.6	20.3387	144.7	21.4444	144.7	21.8044	53.55	7.9934	53.55	22.4007	53.55	30.177	53.65	31.9141	53.65	32.2857
144.7	7.8434	144.7	16.1734	144.7	20.3104	144.8	21.4117	144.8	21.7714	53.6	7.99727	53.6	22.4042	53.6	30.177	53.7	31.9141	53.7	32.2857
144.8	7.83	144.8	16.1486	144.8	20.2767	144.9	21.3771	144.9	21.7364	53.65	8.00114	53.65	22.4078	53.65	30.177	53.75	31.9141	53.75	32.2857
144.9	7.8176	144.9	16.1204	144.9	20.2423	145	21.3485	145	21.7087	53.7	8.00501	53.7	22.4113	53.7	30.177	53.8	31.9141	53.8	32.2857
145	7.814	145	16.1007	145	20.2162	145.1	21.3173	145.1	21.676	53.75	8.00887	53.75	22.4149	53.75	30.177	53.85	31.9141	53.85	32.2857
145.1	7.8066	145.1	16.0808	145.1	20.1872	145.2	21.283	145.2	21.6398	53.8	8.01272	53.8	22.4184	53.8	30.177	53.9	31.9141	53.9	32.2857
145.2	7.7966	145.2	16.0568	145.2	20.1519	145.3	21.2451	145.3	21.6038	53.85	8.01657	53.85	22.4219	53.85	30.177	53.95	31.9141	53.95	32.2857
145.3	7.7823	145.3	16.0292	145.3	20.116	145.4	21.2063	145.4	21.5624	53.9	8.02042	53.9	22.4254	53.9	30.177	54	31.9141	54	32.2857
145.4	7.7683	145.4	16.0019	145.4	20.0848	145.5	21.1694	145.5	21.5193	53.95	8.02426	53.95	22.4289	53.95	30.177	54.05	31.9141	54.05	32.2857
145.5	7.7548	145.5	15.9727	145.5	20.0491	145.6	21.135	145.6	21.4795	54	8.0281	54	22.4324	54	30.177	54.1	31.9141	54.1	32.2857
145.6	7.7387	145.6	15.9429	145.6	20.0112	145.7	21.105	145.7	21.45	54.05	8.03194	54.05	22.4359	54.05	30.1771	54.15	31.9141	54.15	32.2857
145.7	7.7298	145.7	15.9182	145.7	19.9824	145.8	21.0728	145.8	21.4195	54.1	8.03577	54.1	22.4393	54.1	30.1771	54.2	31.9141	54.2	32.2857
145.8	7.7206	145.8	15.8939	145.8	19.9499	145.9	21.043	145.9	21.3874	54.15	8.03959	54.15	22.4428	54.15	30.1771	54.25	31.9141	54.25	32.2857
145.9	7.7067	145.9	15.8721	145.9	19.9135	146	21.0155	146	21.3564	54.2	8.04341	54.2	22.4462	54.2	30.1771	54.3	31.9141	54.3	32.2857
146	7.6989	146	15.8494	146	19.8867	146.1	20.9907	146.1	21.3234	54.25	8.04723	54.25	22.4497	54.25	30.1771	54.35	31.9141	54.35	32.2857
146.1	7.6891	146.1	15.8248	146.1	19.8618	146.2	20.9616	146.2	21.2913	54.3	8.05104	54.3	22.4531	54.3	30.1771	54.4	31.9141	54.4	32.2857
146.2	7.6768	146.2	15.7945	146.2	19.8335	146.3	20.9327	146.3	21.2626	54.35	8.05485	54.35	22.4565	54.35	30.1771	54.45	31.9141	54.45	32.2857
146.3	7.6683	146.3	15.7693	146.3	19.806	146.4	20.902	146.4	21.229	54.4	8.05866	54.4	22.46	54.4	30.1771	54.5	31.9141	54.5	32.2857
146.4	7.655	146.4	15.7459	146.4	19.7759	146.5	20.8683	146.5	21.1913	54.45	8.06246	54.45	22.4634	54.45	30.1771	54.55	31.9141	54.55	32.2857
146.5	7.6386	146.5	15.7193	146.5	19.7428	146.6	20.8383	146.6	21.1587	54.5	8.06625	54.5	22.4667	54.5	30.1771	54.6	31.9141	54.6	32.2857
146.6	7.6242	146.6	15.6938	146.6	19.7141	146.7	20.8057	146.7	21.1251	54.55	8.07005	54.55	22.4701	54.55	30.1771	54.65	31.9141	54.65	32.2857
146.7	7.6079	146.7	15.6695	146.7	19.6832	146.8	20.7767	146.8	21.0905	54.6	8.07383	54.6	22.4735	54.6	30.1771	54.7	31.9141	54.7	32.2857
146.8	7.5951	146.8	15.6409	146.8	19.6512	146.9	20.743	146.9	21.0529	54.65	8.07762	54.65	22.4769	54.65	30.1771	54.75	31.9141	54.75	32.2857
146.9	7.5797	146.9	15.6123	146.9	19.614	147	20.7102	147	21.0209	54.7	8.08139	54.7	22.4802	54.7	30.1771	54.8	31.9141	54.8	32.2857
147	7.5681	147	15.584	147	19.5829	147.1	20.682	147.1	20.99	54.75	8.08517	54.75	22.4836	54.75	30.1771	54.85	31.9141	54.85	32.2857
147.1	7.5558	147.1	15.5612	147.1	19.5523	147.2	20.6462	147.2	20.9557	54.8	8.08894	54.8	22.4869	54.8	30.1771	54.9	31.9141	54.9	32.2857
147.2	7.5414	147.2	15.5382	147.2	19.5202	147.3	20.6089	147.3	20.9226	54.85	8.09271	54.85	22.4902	54.85	30.1771	54.95	31.9141	54.95	32.2857
147.3	7.5271	147.3	15.51	147.3	19.4865	147.4	20.5822	147.4	20.8897	54.9	8.09647	54.9	22.4936	54.9	30.1771	55	31.9141	55	32.2857
147.4	7.5146	147.4	15.4835	147.4	19.4552	147.5	20.5503	147.5	20.8597	54.95	8.10023	54.95	22.4969	54.95	30.1771	55.05	31.9141	55.05	32.2857
147.5	7.5013	147.5	15.4564	147.5	19.4228	147.6	20.5181	147.6	20.8268	55	8.10398	55	22.5002	55	30.1771	55.1	31.9141	55.1	32.2857
147.6	7.4911	147.6	15.4333	147.6	19.3899	147.7	20.4849	147.7	20.7939	55.05	8.10773	55.05	22.5035	55.05	30.1771	55.15	31.9141	55.15	32.2857
147.7	7.4785	147.7	15.4069	147.7	19.3581	147.8	20.4503	147.8	20.7633	55.1	8.11148	55.1	22.5068	55.1	30.1771	55.2	31.9141	55.2	32.2857
147.8	7.4665	147.8	15.3844	147.8	19.3222	147.9	20.4169	147.9	20.7313	55.15	8.11522	55.15	22.51	55.15	30.1771	55.25	31.9141	55.25	32.2857
147.9	7.4548	147.9	15.362	147.9	19.2963	148	20.3847	148	20.6974	55.2	8.11895	55.2	22.5133	55.2	30.1771	55.3	31.9141	55.3	32.2857
148	7.4469	148	15.3402	148	19.2668	148.1	20.3534	148.1	20.6684	55.25	8.12269	55.25	22.5166	55.25	30.1771	55.35	31.9141	55.35	32.2857
148.1	7.4367	148.1	15.3202	148.1	19.2375	148.2	20.3202	148.2	20.6396	55.3	8.12642	55.3	22.5198	55.3	30.1771	55.4	31.9141	55.4	32.2857
148.2	7.4242	148.2	15.2969	148.2	19.2117	148.3	20.2877	148.3	20.6086	55.35	8.13014	55.35	22.5231	55.35	30.1771	55.45	31.9141	55.45	32.2857
148.3	7.4122	148.3	15.2702	148.3	19.1844	148.4	20.2574	148.4	20.579	55.4	8.13386	55.4	22.5263	55.4	30.1771	55.5	31.9141	55.5	32.2857
148.4	7.4037	148.4	15.2485	148.4	19.1561	148.5	20.227	148.5	20.548	55.45	8.13758	55.45	22.5295	55.45	30.1771	55.55	31.9141	55.55	32.2857
148.5	7.3955	148.5	15.2292	148.5	19.1266	148.6	20.1953	148.6	20.516	55.5	8.14129	55.5	22.5327	55.5	30.1771	55.6	31.9141	55.6	32.2857
148.6	7.3863	148.6	15.2111	148.6	19.1008	148.7	20.1614	148.7	20.4836	55.55	8.145	55.55	22.5359	55.55	30.1771	55.65	31.9141	55.65	32.2857
148.7	7.377	148.7	15.1869	148.7	19.0723	148.8	20.128	148.8	20.4539	55.6	8.1487	55.6	22.5391	55.6	30.1771	55.7	31.9141	55.7	32.2857
148.8	7.363	148.8	15.1609	148.8	19.0437	148.9	20.093	148.9	20.4186	55.65	8.1524	55.65	22.5423	55.65	30.1771	55.75	31.9141	55.75	32.2857
148.9	7.3451	148.9	15.1305	148.9	19.0097	149	20.0577	149	20.3864	55.7	8.1561	55.7	22.5455	55.7	30.1771	55.8	31.9141	55.8	32.2857
149	7.3301	149	15.1007	149	18.9756	149.1	20.0229	149.1	20.3507	55.75	8.15979	55.75	22.5487	55.75	30.1771	55.85	31.9141	55.85	32.2857
149.1	7.3159	149.1	15.0724	149.1	18.9386	149.2	19.9899	149.2	20.3177	55.8	8.16347	55.8	22.5518	55.8	30.1772	55.9	31.9141	55.9	32.2857
149.2	7.3053	149.2	15.0473	149.2	18.9071	149.3	19.9602	149.3	20.2829	55.85	8.16716	55.85	22.555	55.85	30.1772	55.95	31.9141	55.95	32.2857
149.3	7.2941	149.3	15.0264	149.3	18.8788	149.4	19.9304	149.4	20.2499	55.9	8.17084	55.9	22.5581	55.9	30.1772	56	31.9141	56	32.2857
149.4	7.2829	149.4	15.006	149.4	18.8506	149.5	19.8976	149.5	20.2166	55.95	8.17451	55.95	22.5613	55.95	30.1772	56.05	31.9141	56.05	32.2857
149.5	7.272	149.5	14.979	149.5	18.8264	149.6	19.8699	149.6	20.186	56	8.17818	56	22.5644	56	30.1772	56.1	31.9141	56.1	32.2857
149.6	7.256	149.6	14.9502	149.6	18.7985	149.7	19.8444	149.7	20.158	56.05	8.18185	56.05	22.5675	56.05	30.1772	56.15	31.9141	56.15	32.2857
149.7	7.2483	149.7	14.9328	149.7	18.7763	149.8	19.8232	149.8	20.1311	56.1	8.18551	56.1	22.5706	56.1	30.1772	56.2	31.9141	56.2	32.2857
149.8	7.246	149.8	14.9198	149.8	18.7526	149.9	19.7942	149.9	20.0987	56.15	8.18917	56.15	22.5737	56.15	30.1772	56.25	31.9141	56.25	32.2857
149.9	7.2364	149.9	14.8987	149.9	18.7232	150	19.7663	150	20.0616	56.2	8.19283	56.2	22.5768	56.2	30.1772	56.3	31.9141	56.3	32.2857
150	7.2296	150	14.8736	150	18.6924	150.1	19.7318	150.1	20.0299	56.25	8.19648	56.25	22.5799	56.25	30.1772	56.35	31.9141	56.35	32.2857
150.1	7.2178	150.1	14.8506	150.1	18.6605	150.2	19.7003	150.2	19.9928	56.3	8.20012	56.3	22.583	56.3	30.1772	56.4	31.9141	56.4	32.2857
150.2	7.207	150.2	14.8327	150.2	18.6308	150.3	19.6675	150.3	19.9596	56.35	8.20376	56.35	22.5861	56.35	30.1772	56.45	31.9141	56.45	32.2857
150.3	7.1976	150.3	14.8112	150.3	18.6028	150.4	19.6393	150.4	19.9349	56.4	8.2074	56.4	22.5891	56.4	30.1772	56.5	31.9141	56.5	32.2857
150.4	7.1909	150.4	14.7933	150.4	18.5864	150.5	19.6075	150.5	19.9055	56.45	8.21104	56.45	22.5922	56.45	30.1772	56.55	31.9141	56.55	32.2857
150.5	7.1782	150.5	14.7705	150.5	18.5655	150.6	19.5798	150.6	19.8776	56.5	8.21467	56.5	22.5952	56.5	30.1772	56.6	31.9141	56.6	32.2857
150.6	7.1666	150.6	14.749	150.6	18.5377	150.7	19.5545	150.7	19.8484	56.55	8.21829	56.55	22.5983	56.55	30.1772	56.65	31.9141	56.65	32.2857
150.7	7.1602	150.7	14.7314	150.7	18.5161	150.8	19.5311	150.8	19.8216	56.6	8.22191	56.6	22.6013	56.6	30.1772	56.7	31.9141	56.7	32.2857
150.8	7.1522	150.8	14.7096	150.8	18.4871	150.9	19.5062	150.9	19.792	56.65	8.22553	56.65	22.6043	56.65	30.1772	56.75	31.9141	56.75	32.2857
150.9	7.1443	150.9	14.6914	150.9	18.4613	151	19.4796	151	19.7634	56.7	8.22915	56.7	22.6073	56.7	30.1772	56.8	31.9141	56.8	32.2857
151	7.1358	151	14.6708	151	18.4361	151.1	19.4461	151.1	19.7284	56.75	8.23276	56.75	22.6103	56.75	30.1772	56.85	31.9141	56.85	32.2857
151.1	7.1207	151.1	14.6417	151.1	18.4042	151.2	19.4099	151.2	19.6961	56.8	8.23636	56.8	22.6133	56.8	30.1772	56.9	31.9141	56.9	32.2857
151.2	7.1082	151.2	14.6128	151.2	18.3779	151.3	19.3786	151.3	19.6672	56.85	8.23996	56.85	22.6163	56.85	30.1772	56.95	31.9141	56.95	32.2857
151.3	7.0947	151.3	14.5868	151.3	18.3542	151.4	19.3467	151.4	19.6405	56.9	8.24356	56.9	22.6193	56.9	30.1772	57	31.9141	57	32.2857
151.4	7.0881	151.4	14.5635	151.4	18.3334	151.5	19.3222	151.5	19.6167	56.95	8.24716	56.95	22.6223	56.95	30.1772	57.05	31.9141	57.05	32.2857
151.5	7.0827	151.5	14.5443	151.5	18.3101	151.6	19.2937	151.6	19.5879	57	8.25075	57	22.6253	57	30.1772	57.1	31.9141	57.1	32.2857
151.6	7.0696	151.6	14.5251	151.6	18.2843	151.7	19.2649	151.7	19.5581	57.05	8.25433	57.05	22.6282	57.05	30.1772	57.15	31.9141	57.15	32.2857
151.7	7.0563	151.7	14.506	151.7	18.2544	151.8	19.2379	151.8	19.5278	57.1	8.25791	57.1	22.6312	57.1	30.1772	57.2	31.9141	57.2	32.2857
151.8	7.0468	151.8	14.485	151.8	18.2305	151.9	19.2087	151.9	19.4996	57.15	8.26149	57.15	22.6341	57.15	30.1772	57.25	31.9141	57.25	32.2857
151.9	7.0358	151.9	14.4666	151.9	18.2043	152	19.1794	152	19.4759	57.2	8.26507	57.2	22.637	57.2	30.1772	57.3	31.9141	57.3	32.2857
152	7.0289	152	14.4473	152	18.1818	152.1	19.1471	152.1	19.4483	57.25	8.26863	57.25	22.64	57.25	30.1772	57.35	31.9141	57.35	32.2857
152.1	7.0194	152.1	14.424	152.1	18.1532	152.2	19.1198	152.2	19.419	57.3	8.2722	57.3	22.6429	57.3	30.1772	57.4	31.9141	57.4	32.2857
152.2	7.0103	152.2	14.4067	152.2	18.1237	152.3	19.092	152.3	19.3881	57.35	8.27576	57.35	22.6458	57.35	30.1772	57.45	31.9141	57.45	32.2857
152.3	7.0016	152.3	14.3896	152.3	18.0966	152.4	19.0631	152.4	19.3553	57.4	8.27932	57.4	22.6487	57.4	30.1772	57.5	31.9141	57.5	32.2857
152.4	6.99	152.4	14.369	152.4	18.0731	152.5	19.0356	152.5	19.326	57.45	8.28287	57.45	22.6516	57.45	30.1772	57.55	31.9141	57.55	32.2857
152.5	6.9811	152.5	14.3475	152.5	18.0522	152.6	19.0113	152.6	19.3001	57.5	8.28642	57.5	22.6545	57.5	30.1772	57.6	31.9141	57.6	32.2857
152.6	6.9782	152.6	14.3295	152.6	18.0295	152.7	18.986	152.7	19.2745	57.55	8.28997	57.55	22.6573	57.55	30.1772	57.65	31.9141	57.65	32.2857
152.7	6.974	152.7	14.3124	152.7	18.0032	152.8	18.9625	152.8	19.2509	57.6	8.29351	57.6	22.6602	57.6	30.1772	57.7	31.9141	57.7	32.2857
152.8	6.969	152.8	14.2878	152.8	17.9804	152.9	18.9349	152.9	19.2243	57.65	8.29705	57.65	22.6631	57.65	30.1772	57.75	31.9141	57.75	32.2857
152.9	6.9635	152.9	14.2673	152.9	17.9555	153	18.9068	153	19.1947	57.7	8.30058	57.7	22.6659	57.7	30.1772	57.8	31.9141	57.8	32.2857
153	6.9567	153	14.2476	153	17.9313	153.1	18.8752	153.1	19.1655	57.75	8.30411	57.75	22.6688	57.75	30.1772	57.85	31.9141	57.85	32.2857
153.1	6.9433	153.1	14.2257	153.1	17.9042	153.2	18.8445	153.2	19.1337	57.8	8.30764	57.8	22.6716	57.8	30.1772	57.9	31.9141	57.9	32.2857
153.2	6.9318	153.2	14.2019	153.2	17.8784	153.3	18.8174	153.3	19.1079	57.85	8.31116	57.85	22.6745	57.85	30.1772	57.95	31.9141	57.95	32.2857
153.3	6.9262	153.3	14.1839	153.3	17.8534	153.4	18.7919	153.4	19.0789	57.9	8.31468	57.9	22.6773	57.9	30.1772	58	31.9141	58	32.2857
153.4	6.9167	153.4	14.1662	153.4	17.8291	153.5	18.7602	153.5	19.0459	57.95	8.3182	57.95	22.6801	57.95	30.1772	58.05	31.9141	58.05	32.2857
153.5	6.9029	153.5	14.1415	153.5	17.8	153.6	18.735	153.6	19.0169	58	8.32171	58	22.6829	58	30.1772	58.1	31.9141	58.1	32.2857
153.6	6.897	153.6	14.1252	153.6	17.7717	153.7	18.709	153.7	18.9865	58.05	8.32521	58.05	22.6857	58.05	30.1772	58.15	31.9141	58.15	32.2857
153.7	6.8865	153.7	14.1005	153.7	17.7433	153.8	18.681	153.8	18.9602	58.1	8.32872	58.1	22.6885	58.1	30.1772	58.2	31.9141	58.2	32.2857
153.8	6.8767	153.8	14.0795	153.8	17.7139	153.9	18.6495	153.9	18.9273	58.15	8.33221	58.15	22.6913	58.15	30.1772	58.25	31.9141	58.25	32.2857
153.9	6.8625	153.9	14.0564	153.9	17.6847	154	18.6196	154	18.899	58.2	8.33571	58.2	22.6941	58.2	30.1772	58.3	31.9141	58.3	32.2857
154	6.8534	154	14.0357	154	17.6562	154.1	18.5915	154.1	18.8708	58.25	8.3392	58.25	22.6968	58.25	30.1772	58.35	31.9141	58.35	32.2857
154.1	6.8444	154.1	14.0147	154.1	17.6317	154.2	18.5607	154.2	18.8422	58.3	8.34269	58.3	22.6996	58.3	30.1772	58.4	31.9141	58.4	32.2857
154.2	6.8345	154.2	13.9928	154.2	17.6013	154.3	18.5337	154.3	18.8159	58.35	8.34617	58.35	22.7024	58.35	30.1772	58.45	31.9141	58.45	32.2857
154.3	6.8244	154.3	13.9724	154.3	17.5717	154.4	18.5038	154.4	18.7895	58.4	8.34965	58.4	22.7051	58.4	30.1772	58.5	31.9141	58.5	32.2857
154.4	6.8148	154.4	13.9484	154.4	17.5474	154.5	18.4729	154.5	18.7552	58.45	8.35313	58.45	22.7078	58.45	30.1772	58.55	31.9141	58.55	32.2857
154.5	6.7983	154.5	13.9235	154.5	17.5215	154.6	18.442	154.6	18.724	58.5	8.3566	58.5	22.7106	58.5	30.1772	58.6	31.9141	58.6	32.2857
154.6	6.7847	154.6	13.8998	154.6	17.4949	154.7	18.4144	154.7	18.6991	58.55	8.36006	58.55	22.7133	58.55	30.1772	58.65	31.9141	58.65	32.2857
154.7	6.7776	154.7	13.8801	154.7	17.4678	154.8	18.3874	154.8	18.6673	58.6	8.36353	58.6	22.716	58.6	30.1773	58.7	31.9141	58.7	32.2857
154.8	6.7662	154.8	13.8599	154.8	17.4363	154.9	18.3642	154.9	18.6388	58.65	8.36699	58.65	22.7187	58.65	30.1773	58.75	31.9141	58.75	32.2857
154.9	6.757	154.9	13.8393	154.9	17.407	155	18.3387	155	18.6144	58.7	8.37044	58.7	22.7214	58.7	30.1773	58.8	31.9141	58.8	32.2857
155	6.7503	155	13.8197	155	17.3804	155.1	18.3168	155.1	18.5902	58.75	8.3739	58.75	22.7241	58.75	30.1773	58.85	31.9141	58.85	32.2857
155.1	6.7433	155.1	13.8023	155.1	17.3587	155.2	18.2908	155.2	18.5671	58.8	8.37734	58.8	22.7268	58.8	30.1773	58.9	31.9141	58.9	32.2857
155.2	6.7396	155.2	13.7833	155.2	17.3365	155.3	18.2657	155.3	18.5418	58.85	8.38079	58.85	22.7295	58.85	30.1773	58.95	31.9141	58.95	32.2857
155.3	6.7287	155.3	13.7657	155.3	17.3142	155.4	18.2376	155.4	18.5139	58.9	8.38423	58.9	22.7322	58.9	30.1773	59	31.9141	59	32.2857
155.4	6.7187	155.4	13.7405	155.4	17.2865	155.5	18.2121	155.5	18.4874	58.95	8.38767	58.95	22.7349	58.95	30.1773	59.05	31.9141	59.05	32.2857
155.5	6.711	155.5	13.7207	155.5	17.2608	155.6	18.1837	155.6	18.4625	59	8.3911	59	22.7375	59	30.1773	59.1	31.9141	59.1	32.2857
155.6	6.7032	155.6	13.7027	155.6	17.2361	155.7	18.1542	155.7	18.435	59.05	8.39453	59.05	22.7402	59.05	30.1773	59.15	31.9141	59.15	32.2857
155.7	6.7011	155.7	13.6822	155.7	17.213	155.8	18.1216	155.8	18.4103	59.1	8.39795	59.1	22.7428	59.1	30.1773	59.2	31.9141	59.2	32.2857
155.8	6.69	155.8	13.6605	155.8	17.1856	155.9	18.089	155.9	18.3832	59.15	8.40137	59.15	22.7455	59.15	30.1773	59.25	31.9141	59.25	32.2857
155.9	6.6719	155.9	13.6331	155.9	17.1579	156	18.0636	156	18.3557	59.2	8.40479	59.2	22.7481	59.2	30.1773	59.3	31.9141	59.3	32.2857
156	6.6599	156	13.6119	156	17.133	156.1	18.038	156.1	18.3302	59.25	8.40821	59.25	22.7507	59.25	30.1773	59.35	31.9141	59.35	32.2857
156.1	6.6481	156.1	13.5952	156.1	17.108	156.2	18.015	156.2	18.3044	59.3	8.41162	59.3	22.7533	59.3	30.1773	59.4	31.9141	59.4	32.2857
156.2	6.643	156.2	13.5785	156.2	17.0832	156.3	17.9879	156.3	18.2772	59.35	8.41502	59.35	22.756	59.35	30.1773	59.45	31.9141	59.45	32.2857
156.3	6.6365	156.3	13.5573	156.3	17.0538	156.4	17.9633	156.4	18.2535	59.4	8.41842	59.4	22.7586	59.4	30.1773	59.5	31.9141	59.5	32.2857
156.4	6.6261	156.4	13.5386	156.4	17.0305	156.5	17.9374	156.5	18.2256	59.45	8.42182	59.45	22.7612	59.45	30.1773	59.55	31.9141	59.55	32.2857
156.5	6.616	156.5	13.519	156.5	17.0019	156.6	17.9154	156.6	18.1986	59.5	8.42522	59.5	22.7637	59.5	30.1773	59.6	31.9141	59.6	32.2857
156.6	6.612	156.6	13.5028	156.6	16.9772	156.7	17.8911	156.7	18.1689	59.55	8.42861	59.55	22.7663	59.55	30.1773	59.65	31.9141	59.65	32.2857
156.7	6.605	156.7	13.4818	156.7	16.9549	156.8	17.8651	156.8	18.1411	59.6	8.432	59.6	22.7689	59.6	30.1773	59.7	31.9141	59.7	32.2857
156.8	6.5948	156.8	13.4598	156.8	16.9276	156.9	17.8385	156.9	18.118	59.65	8.43538	59.65	22.7715	59.65	30.1773	59.75	31.9141	59.75	32.2857
156.9	6.5824	156.9	13.4451	156.9	16.9046	157	17.8117	157	18.095	59.7	8.43876	59.7	22.774	59.7	30.1773	59.8	31.9141	59.8	32.2857
157	6.5735	157	13.4278	157	16.8777	157.1	17.7842	157.1	18.0719	59.75	8.44214	59.75	22.7766	59.75	30.1773	59.85	31.9141	59.85	32.2857
157.1	6.5668	157.1	13.4106	157.1	16.8532	157.2	17.7635	157.2	18.0467	59.8	8.44551	59.8	22.7791	59.8	30.1773	59.9	31.9141	59.9	32.2857
157.2	6.5608	157.2	13.3946	157.2	16.8333	157.3	17.7393	157.3	18.0186	59.85	8.44888	59.85	22.7817	59.85	30.1773	59.95	31.9141	59.95	32.2857
157.3	6.5512	157.3	13.3796	157.3	16.8085	157.4	17.7127	157.4	17.9879	59.9	8.45224	59.9	22.7842	59.9	30.1773	60	31.9141	60	32.2857
157.4	6.5429	157.4	13.3623	157.4	16.7812	157.5	17.687	157.5	17.9614	59.95	8.4556	59.95	22.7868	59.95	30.1773	60.05	31.9141	60.05	32.2857
157.5	6.5339	157.5	13.3464	157.5	16.7531	157.6	17.6644	157.6	17.9328	60	8.45896	60	22.7893	60	30.1773	60.1	31.9141	60.1	32.2857
157.6	6.5219	157.6	13.3279	157.6	16.7258	157.7	17.645	157.7	17.9101	60.05	8.46231	60.05	22.7918	60.05	30.1773	60.15	31.9141	60.15	32.2857
157.7	6.5126	157.7	13.3118	157.7	16.7024	157.8	17.6168	157.8	17.8867	60.1	8.46566	60.1	22.7943	60.1	30.1773	60.2	31.9141	60.2	32.2857
157.8	6.503	157.8	13.2907	157.8	16.678	157.9	17.5879	157.9	17.8604	60.15	8.46901	60.15	22.7968	60.15	30.1773	60.25	31.9141	60.25	32.2857
157.9	6.4915	157.9	13.2682	157.9	16.6475	158	17.5605	158	17.8338	60.2	8.47235	60.2	22.7993	60.2	30.1773	60.3	31.9141	60.3	32.2857
158	6.4778	158	13.2448	158	16.619	158.1	17.5327	158.1	17.8075	60.25	8.47569	60.25	22.8018	60.25	30.1773	60.35	31.9141	60.35	32.2857
158.1	6.464	158.1	13.2268	158.1	16.5916	158.2	17.5074	158.2	17.7837	60.3	8.47902	60.3	22.8043	60.3	30.1773	60.4	31.9141	60.4	32.2857
158.2	6.4575	158.2	13.2113	158.2	16.5672	158.3	17.48	158.3	17.7538	60.35	8.48235	60.35	22.8067	60.35	30.1773	60.45	31.9141	60.45	32.2857
158.3	6.4442	158.3	13.1899	158.3	16.542	158.4	17.4508	158.4	17.724	60.4	8.48568	60.4	22.8092	60.4	30.1773	60.5	31.9141	60.5	32.2857
158.4	6.4339	158.4	13.1675	158.4	16.5167	158.5	17.425	158.5	17.7005	60.45	8.489	60.45	22.8117	60.45	30.1773	60.55	31.9141	60.55	32.2857
158.5	6.4279	158.5	13.1489	158.5	16.4981	158.6	17.3971	158.6	17.6694	60.5	8.49232	60.5	22.8141	60.5	30.1773	60.6	31.9141	60.6	32.2857
158.6	6.4154	158.6	13.1269	158.6	16.4724	158.7	17.3713	158.7	17.6434	60.55	8.49564	60.55	22.8166	60.55	30.1773	60.65	31.9141	60.65	32.2857
158.7	6.4027	158.7	13.1058	158.7	16.4458	158.8	17.3442	158.8	17.6211	60.6	8.49895	60.6	22.819	60.6	30.1773	60.7	31.9141	60.7	32.2857
158.8	6.3937	158.8	13.0869	158.8	16.424	158.9	17.317	158.9	17.5943	60.65	8.50226	60.65	22.8214	60.65	30.1773	60.75	31.9141	60.75	32.2857
158.9	6.3785	158.9	13.0707	158.9	16.3984	159	17.2882	159	17.5672	60.7	8.50557	60.7	22.8239	60.7	30.1773	60.8	31.9141	60.8	32.2857
159	6.3646	159	13.0497	159	16.3757	159.1	17.2608	159.1	17.5399	60.75	8.50887	60.75	22.8263	60.75	30.1773	60.85	31.9141	60.85	32.2857
159.1	6.3549	159.1	13.0272	159.1	16.3505	159.2	17.2368	159.2	17.5166	60.8	8.51217	60.8	22.8287	60.8	30.1773	60.9	31.9141	60.9	32.2857
159.2	6.3453	159.2	13.0082	159.2	16.3286	159.3	17.2097	159.3	17.4935	60.85	8.51546	60.85	22.8311	60.85	30.1773	60.95	31.9141	60.95	32.2857
159.3	6.3352	159.3	12.9874	159.3	16.3054	159.4	17.1853	159.4	17.4679	60.9	8.51875	60.9	22.8335	60.9	30.1773	61	31.9141	61	32.2857
159.4	6.3264	159.4	12.9709	159.4	16.2848	159.5	17.1615	159.5	17.444	60.95	8.52204	60.95	22.8359	60.95	30.1773	61.05	31.9141	61.05	32.2857
159.5	6.3184	159.5	12.9497	159.5	16.2634	159.6	17.138	159.6	17.4206	61	8.52532	61	22.8383	61	30.1773	61.1	31.9141	61.1	32.2857
159.6	6.3126	159.6	12.9316	159.6	16.238	159.7	17.114	159.7	17.3943	61.05	8.5286	61.05	22.8407	61.05	30.1773	61.15	31.9141	61.15	32.2857
159.7	6.3016	159.7	12.9094	159.7	16.2109	159.8	17.0901	159.8	17.3727	61.1	8.53187	61.1	22.8431	61.1	30.1773	61.2	31.9141	61.2	32.2857
159.8	6.2923	159.8	12.8922	159.8	16.1894	159.9	17.0637	159.9	17.3475	61.15	8.53515	61.15	22.8454	61.15	30.1773	61.25	31.9141	61.25	32.2857
159.9	6.2832	159.9	12.873	159.9	16.1671	160	17.0409	160	17.325	61.2	8.53841	61.2	22.8478	61.2	30.1773	61.3	31.9141	61.3	32.2857
160	6.2781	160	12.8574	160	16.1461	160.1	17.02	160.1	17.3034	61.25	8.54168	61.25	22.8502	61.25	30.1773	61.35	31.9141	61.35	32.2857
160.1	6.2697	160.1	12.838	160.1	16.1273	160.2	16.9927	160.2	17.2806	61.3	8.54494	61.3	22.8525	61.3	30.1773	61.4	31.9141	61.4	32.2857
160.2	6.2589	160.2	12.817	160.2	16.1028	160.3	16.9681	160.3	17.2568	61.35	8.5482	61.35	22.8549	61.35	30.1773	61.45	31.9141	61.45	32.2857
160.3	6.2487	160.3	12.8016	160.3	16.0841	160.4	16.9404	160.4	17.2307	61.4	8.55145	61.4	22.8572	61.4	30.1773	61.5	31.9141	61.5	32.2857
160.4	6.2383	160.4	12.7831	160.4	16.0607	160.5	16.9177	160.5	17.2069	61.45	8.5547	61.45	22.8595	61.45	30.1773	61.55	31.9141	61.55	32.2857
160.5	6.2297	160.5	12.7688	160.5	16.0347	160.6	16.8921	160.6	17.1824	61.5	8.55795	61.5	22.8618	61.5	30.1773	61.6	31.9141	61.6	32.2857
160.6	6.2215	160.6	12.7447	160.6	16.0104	160.7	16.8686	160.7	17.1597	61.55	8.56119	61.55	22.8642	61.55	30.1773	61.65	31.9141	61.65	32.2857
160.7	6.2107	160.7	12.7244	160.7	15.9882	160.8	16.8384	160.8	17.1268	61.6	8.56443	61.6	22.8665	61.6	30.1773	61.7	31.9141	61.7	32.2857
160.8	6.1955	160.8	12.7019	160.8	15.9576	160.9	16.8163	160.9	17.1052	61.65	8.56767	61.65	22.8688	61.65	30.1773	61.75	31.9141	61.75	32.2857
160.9	6.1893	160.9	12.6862	160.9	15.9374	161	16.7895	161	17.0824	61.7	8.5709	61.7	22.8711	61.7	30.1773	61.8	31.9141	61.8	32.2857
161	6.1827	161	12.6688	161	15.9145	161.1	16.7664	161.1	17.0603	61.75	8.57413	61.75	22.8734	61.75	30.1773	61.85	31.9141	61.85	32.2857
161.1	6.1749	161.1	12.6547	161.1	15.8959	161.2	16.7392	161.2	17.0313	61.8	8.57735	61.8	22.8757	61.8	30.1773	61.9	31.9141	61.9	32.2857
161.2	6.1658	161.2	12.6374	161.2	15.8682	161.3	16.7132	161.3	17.0005	61.85	8.58057	61.85	22.878	61.85	30.1773	61.95	31.9141	61.95	32.2857
161.3	6.1516	161.3	12.62	161.3	15.8416	161.4	16.6902	161.4	16.9739	61.9	8.58379	61.9	22.8802	61.9	30.1773	62	31.9141	62	32.2857
161.4	6.139	161.4	12.5993	161.4	15.8204	161.5	16.6681	161.5	16.9521	61.95	8.587	61.95	22.8825	61.95	30.1773	62.05	31.9141	62.05	32.2857
161.5	6.1276	161.5	12.5802	161.5	15.7972	161.6	16.6432	161.6	16.9303	62	8.59021	62	22.8848	62	30.1773	62.1	31.9141	62.1	32.2857
161.6	6.1189	161.6	12.5603	161.6	15.7769	161.7	16.6221	161.7	16.9074	62.05	8.59342	62.05	22.887	62.05	30.1773	62.15	31.9141	62.15	32.2857
161.7	6.1104	161.7	12.5455	161.7	15.7581	161.8	16.5993	161.8	16.8811	62.1	8.59662	62.1	22.8893	62.1	30.1773	62.2	31.9141	62.2	32.2857
161.8	6.0998	161.8	12.5318	161.8	15.7354	161.9	16.58	161.9	16.8593	62.15	8.59982	62.15	22.8915	62.15	30.1773	62.25	31.9141	62.25	32.2857
161.9	6.0941	161.9	12.5171	161.9	15.7194	162	16.5557	162	16.8353	62.2	8.60302	62.2	22.8938	62.2	30.1773	62.3	31.9141	62.3	32.2857
162	6.0875	162	12.5011	162	15.6947	162.1	16.5248	162.1	16.8065	62.25	8.60621	62.25	22.896	62.25	30.1773	62.35	31.9141	62.35	32.2857
162.1	6.0762	162.1	12.4795	162.1	15.6658	162.2	16.4961	162.2	16.7832	62.3	8.6094	62.3	22.8982	62.3	30.1773	62.4	31.9141	62.4	32.2857
162.2	6.0669	162.2	12.4626	162.2	15.645	162.3	16.4721	162.3	16.7586	62.35	8.61259	62.35	22.9004	62.35	30.1773	62.45	31.9141	62.45	32.2857
[truncated: 73,970 more rows]

[truncated: 27 more sheets: Supp Fig 2 Steady-state Data, Supp Fig 3a Sensorgram Data, Supp Fig 3b Table, Supp Fig 3c Sensorgram Data, Supp Fig 3d Table, Supp Fig 3e Images, Supp Fig 3f Table, Supp Fig 3g Images, Supp Fig 4a Sensorgram Data, Supp Fig 4b Table, Supp Fig 5, Supp Fig 6, Supp Fig 7, Supp Fig 8, Supp Fig 9, Supp Fig 10, Supp Fig 11, Supp Fig 12, Supp Fig 13b ELISA Data, Supp Fig 13b Images …]
